# Supplementary material for: Network Analysis of Epidermal Growth Factor Signaling Using Integrated Genomic, Proteomic and Phosphorylation Data
Source: PLoS One. 2012 Mar 29;7(3):e34515. doi: 10.1371/journal.pone.0034515 (PMC3315547; doi:10.1371/journal.pone.0034515)
Supplement: Table S1 — Significant gene and protein lists measured by microarrays, FTICR proteomics and western blot analysis in the time course study. The file includes gene/protein identifiers from each platform and values listed are log10 expression ratios relative to time 0 hr controls. (XLS) [file pone.0034515.s003.xls]

## Sheet: Microarray 3172 genes
NIMBID	Species	Gene Symbol	RefSeq Number	GI Number	Gene Description	1hr	4hr	8hr	13hr	18hr	24hr
100	Homo sapiens	PTGS2	NM_000963	4506264	Homo sapiens prostaglandin-endoperoxide synthase 2 (prostaglandin G/H synthase and cyclooxygenase) (PTGS2), mRNA.	0.746425	0.155378	-0.0167158	-0.110144	-0.125302	-0.147259
150	Homo sapiens	ATF3	NM_001674	4502262	Homo sapiens activating transcription factor 3 (ATF3), mRNA.	0.504116	0.0141909	-0.0521497	-0.100739	-0.112883	-0.055825
8262	Homo sapiens	IL8	NM_000584	28610153	Homo sapiens interleukin 8 (IL8), mRNA.	0.50024	0.196778	0.120612	0.060109	0.0056342	0.0520832
12611	Homo sapiens	IER3	NM_052815	16554596	Homo sapiens immediate early response 3 (IER3), transcript variant long, mRNA.	0.490893	0.0623316	0.179917	0.233377	0.313618	0.426678
393	Homo sapiens	ATF3	NM_004024	4755127	Homo sapiens activating transcription factor 3 (ATF3), mRNA.	0.490583	-0.0437857	-0.0917552	-0.0830891	-0.107123	-0.179435
3475	Homo sapiens	IL1A	NM_000575	27894329	Homo sapiens interleukin 1, alpha (IL1A), mRNA.	0.487683	0.0684024	0.11133	0.240155	0.26148	0.333088
10113	Homo sapiens	DUSP1	NM_004417	7108342	Homo sapiens dual specificity phosphatase 1 (DUSP1), mRNA.	0.483491	0.0362763	-0.103666	-0.148567	-0.172206	-0.160094
12046	Homo sapiens	IER3	NM_003897	16554595	Homo sapiens immediate early response 3 (IER3), transcript variant short, mRNA.	0.478672	0.0898076	0.197677	0.240697	0.319911	0.449439
19139	Homo sapiens	DUSP5	NM_004419	12707565	Homo sapiens dual specificity phosphatase 5 (DUSP5), mRNA.	0.461709	0.0295324	-0.0760649	-0.0542241	-0.036397	0.0117279
12165	Homo sapiens	TNFAIP3	NM_006290	26051241	Homo sapiens tumor necrosis factor, alpha-induced protein 3 (TNFAIP3), mRNA.	0.425398	0.129434	0.0305032	-0.0310988	-0.0526394	-0.0396735
141	Homo sapiens	CYR61	NM_001554	4504612	Homo sapiens cysteine-rich, angiogenic inducer, 61 (CYR61), mRNA.	0.415628	0.0580095	-0.128777	-0.118112	-0.0518332	0.100323
10007	Homo sapiens	EGR1	NM_001964	4503492	Homo sapiens early growth response 1 (EGR1), mRNA.	0.407199	-0.0828711	-0.07167	-0.107301	-0.0555145	-0.0273316
11905	Homo sapiens	CTGF	NM_001901	4503122	Homo sapiens connective tissue growth factor (CTGF), mRNA.	0.382517	-0.0623317	-0.311712	-0.413019	-0.357319	-0.356216
31829	Homo sapiens	PLAUR	NM_002659	4505864	Homo sapiens plasminogen activator, urokinase receptor (PLAUR), mRNA.	0.368515	0.111474	0.107044	0.124159	0.110987	0.152669
25493	Homo sapiens	FOS	NM_005252	6552332	Homo sapiens v-fos FBJ murine osteosarcoma viral oncogene homolog (FOS), mRNA.	0.35487	0.104212	0.0247862	0.03724	0.0409991	0.0575681
25686	Homo sapiens	NFKBIA	NM_020529	10092618	Homo sapiens nuclear factor of kappa light polypeptide gene enhancer in B-cells inhibitor, alpha (NFKBIA), mRNA.	0.351445	-0.156283	-0.262393	-0.288816	-0.249105	-0.186569
12874	Homo sapiens	ERAP140	XM_059748	27498263	Homo sapiens endoplasmic reticulum associated protein 140 kDa (ERAP140), mRNA.	0.315366	-0.120843	-0.0900339	-0.0974877	-0.0574107	0.0366258
23684	Homo sapiens	NR4A1	NM_173157	27894343	Homo sapiens nuclear receptor subfamily 4, group A, member 1 (NR4A1), transcript variant 2, mRNA.	0.29487	0.024562	0.0247959	0.0350196	0.0317563	-0.0747282
22826	Homo sapiens	NR4A1	NM_002135	27894342	Homo sapiens nuclear receptor subfamily 4, group A, member 1 (NR4A1), transcript variant 1, mRNA.	0.288656	0.0376323	0.027648	0.000559116	-0.032592	-0.162337
31965	Homo sapiens	ETR101	NM_004907	4758313	Homo sapiens immediate early protein (ETR101), mRNA.	0.285612	0.0096955	0.0486328	0.0113427	0.000138264	0.0765473
16351	Homo sapiens	C8FW	NM_025195	13399327	Homo sapiens phosphoprotein regulated by mitogenic pathways (C8FW), mRNA.	0.269424	0.113461	0.0136104	-0.012808	-0.0254924	-0.0495888
11908	Homo sapiens	EDN1	NM_001955	21359861	Homo sapiens endothelin 1 (EDN1), mRNA.	0.259424	0.0546188	-0.00841767	-0.108776	-0.114086	-0.122478
32066	Homo sapiens	FOSB	NM_006732	5803016	Homo sapiens FBJ murine osteosarcoma viral oncogene homolog B (FOSB), mRNA.	0.249225	0.0327936	0.0413722	0.0142124	-0.03134	-0.137099
31809	Homo sapiens	JUNB	NM_002229	4504808	Homo sapiens jun B proto-oncogene (JUNB), mRNA.	0.233929	-0.0701916	-0.00639863	-0.00970501	-0.0142973	-0.0287229
6374	Homo sapiens	BHLHB2	NM_003670	4503298	Homo sapiens basic helix-loop-helix domain containing, class B, 2 (BHLHB2), mRNA.	0.232204	-0.2408	-0.294114	-0.25335	-0.183183	-0.0520289
10193	Homo sapiens	SNK	NM_006622	5730054	Homo sapiens serum-inducible kinase (SNK), mRNA.	0.217601	-0.144957	-0.184537	-0.150904	-0.108903	-0.0899247
1063	Homo sapiens	MIG-6	NM_018948	21314673	Homo sapiens Gene 33/Mig-6 (MIG-6), mRNA.	0.21553	0.0945358	-0.14704	-0.127949	0.0030183	0.158686
14022	Homo sapiens	IL6	NM_000600	10834983	Homo sapiens interleukin 6 (interferon, beta 2) (IL6), mRNA.	0.210239	0.145717	0.0975539	0.0104827	0.00291971	-0.0300244
19047	Homo sapiens	COPEB	NM_001300	9961346	Homo sapiens core promoter element binding protein (COPEB), mRNA.	0.205508	-0.00806338	-0.133544	-0.128307	-0.13105	-0.0886139
19078	Homo sapiens	PLAU	NM_002658	4505862	Homo sapiens plasminogen activator, urokinase (PLAU), mRNA.	0.203776	0.135603	0.26819	0.225401	0.190249	0.440415
8321	Homo sapiens	EREG	NM_001432	4557566	Homo sapiens epiregulin (EREG), mRNA.	0.193819	0.0971641	0.00779689	0.0239194	0.085642	0.264178
6964	Homo sapiens	AXUD1	NM_033027	17136074	Homo sapiens AXIN1 up-regulated 1 (AXUD1), mRNA.	0.192619	-0.0344482	-0.0869342	-0.0906583	-0.069358	-0.0245799
10005	Homo sapiens	DTR	NM_001945	4503412	Homo sapiens diphtheria toxin receptor (heparin-binding epidermal growth factor-like growth factor) (DTR), mRNA.	0.189137	0.198013	0.0724505	0.0721518	0.0445687	0.0121972
35017	Homo sapiens	LIF	NM_002309	6006018	Homo sapiens leukemia inhibitory factor (cholinergic differentiation factor) (LIF), mRNA.	0.176238	0.00486375	-0.0207824	-0.0198817	-0.0212013	0.00638976
11025	Homo sapiens	LOC285579	XM_209665	29735423	Homo sapiens similar to restin (LOC285579), mRNA.	0.17081	0.232531	0.139697	0.104447	0.113473	0.045552
32644	Homo sapiens	FCAR	NM_133278	19743868	Homo sapiens Fc fragment of IgA, receptor for (FCAR), transcript variant 8, mRNA.	0.170156	0.201275	0.138486	0.0967738	0.0171372	-0.0799746
12030	Homo sapiens	HIST1H4E	NM_003545	21264600	Homo sapiens histone 1, H4e (HIST1H4E), mRNA.	0.160869	0.142425	0.178133	0.16827	0.0604115	-0.0109759
19048	Homo sapiens	CPN1	NM_001308	4503010	Homo sapiens carboxypeptidase N, polypeptide 1, 50kD (CPN1), mRNA.	0.149606	0.0337379	0.0296199	0.0591128	0.145675	0.360743
183	Homo sapiens	GADD45A	NM_001924	9790904	Homo sapiens growth arrest and DNA-damage-inducible, alpha (GADD45A), mRNA.	0.147649	-0.14231	-0.395091	-0.430113	-0.321089	-0.198
27925	Homo sapiens	HAS3	NM_005329	20302152	Homo sapiens hyaluronan synthase 3 (HAS3), transcript variant 1, mRNA.	0.142899	0.302407	0.124303	0.199651	0.318716	0.469464
25936	Homo sapiens	C14orf53	XM_058620	27479450	Homo sapiens chromosome 14 open reading frame 53 (C14orf53), mRNA.	0.140669	0.134361	0.0340017	0.0489513	0.109991	0.51027
37075	Homo sapiens	LOC347490	XM_298055	29745583	Homo sapiens LOC347490 (LOC347490), mRNA.	0.136598	0.22303	0.10365	-0.0169938	0.0735874	0.134571
35822	Homo sapiens	CHM	NM_000390	9966760	Homo sapiens choroideremia (Rab escort protein 1) (CHM), transcript variant 2950156, mRNA.	0.131071	0.11243	0.0878058	0.0486612	0.12846	0.540592
36873	Homo sapiens	LOC340584	XM_290434	29745466	Homo sapiens similar to sperm protein associated with the nucleus, X chromosome, family member A1; SPANX family, member A1; nuclear-associated protein SPAN-Xa (LOC340584), mRNA.	0.129866	0.10294	0.201012	0.0828207	0.03329	-0.060221
32219	Homo sapiens	GADD45B	NM_015675	9945331	Homo sapiens growth arrest and DNA-damage-inducible, beta (GADD45B), mRNA.	0.129553	-0.145016	-0.222665	-0.255204	-0.235087	-0.237991
2617	Homo sapiens	LOC343380	XM_291542	30149387	Homo sapiens similar to protein phosphatase 1, regulatory (inhibitor) subunit 11 isoform 1; hemochromatosis candidate gene V; t-complex-associated-testis-expressed 5; inhibitor-3 (LOC343380), mRNA.	0.127403	0.0895927	0.0979072	0.0940175	0.0893698	0.321277
18923	Homo sapiens	LOC352681	XM_305866	30150780	Homo sapiens LOC352681 (LOC352681), mRNA.	0.122273	0.272344	0.102962	0.0655249	0.0579117	0.45484
22683	Homo sapiens	LOC349709	XM_303481	30157604	Homo sapiens LOC349709 (LOC349709), mRNA.	0.119076	0.158316	0.115765	0.0516514	0.0280164	0.249782
9345	Homo sapiens	LOC345372	XM_293800	29731152	Homo sapiens similar to nucleolar protein GU2; RNA helicase II/Gu beta (LOC345372), mRNA.	0.114218	0.156497	0.0609218	0.0539528	0.0659277	0.487882
33089	Homo sapiens	LOC147710	XM_097278	29741399	Homo sapiens LOC147710 (LOC147710), mRNA.	0.113988	0.118693	0.132694	0.148621	0.0404488	-0.180924
37302	Homo sapiens	LOC352865	XM_304750	30158235	Homo sapiens LOC352865 (LOC352865), mRNA.	0.112181	0.187242	0.0962288	0.0260616	-0.0125186	0.0076777
17739	Homo sapiens	B7-H1	NM_014143	20070268	Homo sapiens B7-H1 protein (B7-H1), mRNA.	0.11211	0.167066	0.0976187	0.0285255	0.0631999	0.261568
13556	Homo sapiens	LOC346065	XM_299253	29741194	Homo sapiens LOC346065 (LOC346065), mRNA.	0.109397	0.0994776	0.0850236	0.0808719	0.0307318	-0.196498
28488	Homo sapiens	LOC283861	NM_175899	28557730	Homo sapiens hypothetical protein LOC283861 (LOC283861), mRNA.	0.108896	0.186405	0.0755661	0.0635588	0.0112058	-0.0890997
18975	Homo sapiens	LOC352760	XM_305919	30151739	Homo sapiens LOC352760 (LOC352760), mRNA.	0.108895	0.0844745	0.081646	0.054871	0.0798441	0.40666
20785	Homo sapiens	TSSC3	NM_003311	21071004	Homo sapiens tumor suppressing subtransferable candidate 3 (TSSC3), mRNA.	0.108775	0.397147	0.133658	0.163262	0.254611	0.379745
1999	Homo sapiens	LOC127608	XM_060563	29728972	Homo sapiens similar to seven transmembrane helix receptor (LOC127608), mRNA.	0.108188	0.0578584	0.104597	0.105344	0.00641665	-0.212476
7333	Homo sapiens	LOC151973	XM_093538	18554826	Homo sapiens similar to GABA-C receptor rho3 subunit (LOC151973), mRNA.	0.107207	0.137146	0.0812849	0.0906791	0.0911984	0.232994
16847	Homo sapiens	LOC340383	XM_294417	30150938	Homo sapiens LOC340383 (LOC340383), mRNA.	0.106171	0.0610712	0.0630921	0.0258576	0.0718683	0.253379
6595	Homo sapiens	TM4SF1	NM_014220	21265100	Homo sapiens transmembrane 4 superfamily member 1 (TM4SF1), mRNA.	0.105774	0.189645	-0.0308583	0.0975525	0.200805	0.37903
23010	Homo sapiens	KRT6B	NM_005555	17505187	Homo sapiens keratin 6B (KRT6B), mRNA.	0.104845	0.29487	0.273678	0.192722	0.18772	0.276946
22354	Homo sapiens	LOC341019	XM_295900	29743978	Homo sapiens LOC341019 (LOC341019), mRNA.	0.104566	0.264789	0.123642	0.0419256	0.0380163	0.112908
30145	Homo sapiens	FLJ30726	NM_153018	23308510	Homo sapiens hypothetical protein FLJ30726 (FLJ30726), mRNA.	0.103931	0.0758675	0.0429538	0.0136491	-0.0260526	-0.177151
20547	Homo sapiens	LOC349580	XM_303355	30155450	Homo sapiens LOC349580 (LOC349580), mRNA.	0.103531	0.0256688	0.0327713	0.0591314	0.137569	0.342512
30846	Homo sapiens	LOC350387	XM_304038	30153905	Homo sapiens LOC350387 (LOC350387), mRNA.	0.102658	0.187525	0.10641	0.0906955	0.051633	-0.0158352
3858	Homo sapiens	RTN4	NM_007008	5902015	Homo sapiens reticulon 4 (RTN4), mRNA.	0.102578	0.213737	0.0644065	0.0268068	-0.023116	-0.0544546
34554	Homo sapiens	MX2	NM_002463	11342663	Homo sapiens myxovirus (influenza virus) resistance 2 (mouse) (MX2), mRNA.	0.101737	0.0478354	0.0855515	0.129262	0.046237	-0.18407
17296	Homo sapiens	LOC352425	XM_305648	30150595	Homo sapiens LOC352425 (LOC352425), mRNA.	0.101582	0.0601793	0.0880091	0.089505	0.0227805	-0.179257
30848	Homo sapiens	LOC350389	XM_304040	30153911	Homo sapiens LOC350389 (LOC350389), mRNA.	0.100333	0.0493465	0.0276488	-0.000259006	0.0353379	0.251839
34953	Homo sapiens	LOC350983	XM_304601	30158696	Homo sapiens LOC350983 (LOC350983), mRNA.	0.100255	0.157817	0.0259621	0.0953894	0.0787431	0.362186
10279	Homo sapiens	RHOBTB3	NM_014899	7662355	Homo sapiens Rho-related BTB domain containing 3 (RHOBTB3), mRNA.	0.100138	0.0813094	0.0420496	0.0693027	-0.0105593	-0.177489
9647	Homo sapiens	LOC348874	XM_300871	30148410	Homo sapiens similar to DEAD/DEAH box RNA helicase (194.1 kD) (LOC348874), mRNA.	0.0983543	0.00160253	-0.0240363	0.0337344	0.10994	0.369099
14296	Homo sapiens	STAG3	NM_012447	6912685	Homo sapiens stromal antigen 3 (STAG3), mRNA.	0.0978591	0.13747	0.0321211	0.0741907	0.0618327	0.317953
7358	Homo sapiens	LOC152286	XM_098188	18555978	Homo sapiens LOC152286 (LOC152286), mRNA.	0.0975874	0.106936	0.0693792	0.0760998	0.0588207	0.179934
34745	Homo sapiens	SNF1LK	NM_173354	27597093	Homo sapiens SNF1-like kinase (SNF1LK), mRNA.	0.097179	-0.284215	-0.249253	-0.294835	-0.30813	-0.246732
3400	Homo sapiens	LOC350851	XM_303224	30151109	Homo sapiens LOC350851 (LOC350851), mRNA.	0.0967381	-0.00849129	0.0308637	0.0619503	0.106988	0.338592
13145	Homo sapiens	LOC285794	XM_210663	30160326	Homo sapiens similar to mal5, sta1, len: 1367, CAI: 0.3, AMYH_YEAST P08640 GLUCOAMYLASE S1 (EC 3.2.1.3) (LOC285794), mRNA.	0.0961638	-0.0143953	0.0266774	0.0654107	0.0180881	-0.185845
30688	Homo sapiens	LOC339273	XM_294893	29739750	Homo sapiens LOC339273 (LOC339273), mRNA.	0.095782	0.0628161	0.079562	0.0919404	0.018098	-0.220122
31367	Homo sapiens	LOC339291	XM_292678	29742143	Homo sapiens similar to hypothetical protein FLJ20331 (LOC339291), mRNA.	0.0957445	0.0684806	0.0840671	0.0257874	0.056006	0.254927
5629	Homo sapiens	LOC344294	XM_297514	29730730	Homo sapiens LOC344294 (LOC344294), mRNA.	0.0950823	0.0807307	0.0902031	0.0517827	0.0466285	0.475331
36620	Homo sapiens	LOC139306	XM_066625	17461493	Homo sapiens similar to High mobility group protein 1 (HMG-1) (Amphoterin) (Heparin-binding protein p30) (LOC139306), mRNA.	0.0935275	0.100528	0.0779506	0.0596883	0.0897664	0.483044
21578	Homo sapiens	MGC33948	NM_152587	22749208	Homo sapiens hypothetical protein MGC33948 (MGC33948), mRNA.	0.0929626	0.102728	0.0355545	-0.0140514	0.0550011	0.44102
2955	Homo sapiens	LOC343439	XM_295567	29732241	Homo sapiens LOC343439 (LOC343439), mRNA.	0.0928601	0.123731	0.0902226	-0.00352467	0.0206629	0.351277
17402	Homo sapiens	LOC352562	XM_305754	30152589	Homo sapiens LOC352562 (LOC352562), mRNA.	0.0928487	0.247452	0.0573816	0.0491182	0.0718518	0.0453653
5472	Homo sapiens	LOC344034	XM_297330	29728308	Homo sapiens LOC344034 (LOC344034), mRNA.	0.092761	0.172839	0.0703501	0.0138467	0.0199648	0.186665
7842	Homo sapiens	LOC344753	XM_298267	29730107	Homo sapiens LOC344753 (LOC344753), mRNA.	0.0924575	0.0461912	0.0286074	0.0505974	0.0444857	0.206936
18974	Homo sapiens	LOC352759	XM_305918	30151737	Homo sapiens LOC352759 (LOC352759), mRNA.	0.0923841	0.14487	0.0869023	0.0103967	0.0654596	0.332116
25480	Homo sapiens	ZFP36L1	NM_004926	15812179	Homo sapiens zinc finger protein 36, C3H type-like 1 (ZFP36L1), mRNA.	0.0918907	-0.11805	-0.164865	-0.180754	-0.132801	0.00348471
16549	Homo sapiens	LYNX1	NM_177477	29294644	Homo sapiens Ly-6 neurotoxin-like protein 1 (LYNX1), transcript variant 5, mRNA.	0.0915909	0.17897	0.125513	0.0731045	-0.00412639	-0.00743729
36344	Homo sapiens	SPANXD	NM_032417	22027494	Homo sapiens SPANX family, member D (SPANXD), mRNA.	0.0914144	0.018838	0.12391	0.0895791	0.0348634	-0.185006
31884	Homo sapiens	ZNF45	NM_003425	4508028	Homo sapiens zinc finger protein 45 (a Kruppel-associated box (KRAB) domain polypeptide) (ZNF45), mRNA.	0.091107	0.115357	0.0835211	0.0133454	0.061075	0.373252
23235	Homo sapiens	GLTP	NM_016433	20357594	Homo sapiens glycolipid transfer protein (GLTP), mRNA.	0.0895632	0.0586815	0.0622379	0.112523	0.141843	0.282893
31497	Homo sapiens	LOC342773	XM_297134	29743514	Homo sapiens LOC342773 (LOC342773), mRNA.	0.0888255	0.143155	0.0459567	-0.0208513	0.0406677	0.370255
8867	Homo sapiens	MGC10198	NM_152682	22749370	Homo sapiens hypothetical protein MGC10198 (MGC10198), mRNA.	0.0867691	0.0372375	-0.0378635	0.098984	0.130966	0.353414
32984	Homo sapiens	LOC125884	XM_064849	17482270	Homo sapiens similar to zinc finger protein (LOC125884), mRNA.	0.0861537	0.106638	0.00944156	0.0422718	0.0410438	0.348576
7576	Homo sapiens	LOC339862	XM_291044	29728670	Homo sapiens similar to postmeiotic segregation increased 2-like 8 (LOC339862), mRNA.	0.0856396	0.0697085	0.046738	0.0918736	0.0905496	0.268829
30604	Homo sapiens	LOC342542	XM_292597	29737771	Homo sapiens similar to hypothetical protein FLJ14668 (LOC342542), mRNA.	0.085579	0.0563779	0.0531791	0.0509759	0.00607272	-0.185428
25711	Homo sapiens	TCL1A	NM_021966	11415027	Homo sapiens T-cell leukemia/lymphoma 1A (TCL1A), mRNA.	0.0853589	0.0217396	0.0479477	-0.0228549	-0.0491465	-0.201661
2904	Homo sapiens	LOC343339	XM_295508	30149193	Homo sapiens LOC343339 (LOC343339), mRNA.	0.0850435	0.109894	0.0558893	0.0144632	0.0203922	0.25757
18411	Homo sapiens	LOC286341	XM_212278	27478729	Homo sapiens LOC286341 (LOC286341), mRNA.	0.0848825	0.11102	0.0326534	0.173259	0.133366	0.35577
30014	Homo sapiens	PNUTL2	NM_080416	17986246	Homo sapiens peanut-like 2 (Drosophila) (PNUTL2), transcript variant 3, mRNA.	0.0845277	0.021855	0.109827	0.100452	0.0331299	-0.213627
6142	Homo sapiens	LOC351339	XM_304470	30150322	Homo sapiens LOC351339 (LOC351339), mRNA.	0.0844109	0.133073	0.069404	0.0686429	0.0870034	0.209157
28655	Homo sapiens	LOC283863	XM_208875	30158914	Homo sapiens LOC283863 (LOC283863), mRNA.	0.0840192	0.079172	0.0541699	0.0461099	0.00189003	-0.183501
23227	Homo sapiens	BIN2	NM_016293	7706486	Homo sapiens bridging integrator 2 (BIN2), mRNA.	0.0839038	0.118583	0.100801	0.0842771	0.0590261	0.219786
11226	Homo sapiens	LOC345744	XM_293931	29737354	Homo sapiens similar to piggyBac transposable element derived 3 (LOC345744), mRNA.	0.0831959	0.0931309	0.0602168	0.0335507	0.0219307	0.305148
37000	Homo sapiens	LOC340601	XM_293415	29746313	Homo sapiens similar to olfactory receptor (LOC340601), mRNA.	0.0828426	0.00793632	0.0809919	0.0658141	0.0162165	-0.206329
33140	Homo sapiens	LOC254907	XM_171980	22054038	Homo sapiens similar to Hypothetical zinc finger protein KIAA1473 (LOC254907), mRNA.	0.0823985	-0.0324236	0.033794	0.00588155	-0.0368404	-0.238606
16372	Homo sapiens	NCALD	NM_032041	14042973	Homo sapiens neurocalcin delta (NCALD), mRNA.	0.0819543	0.136993	0.0840583	0.0360481	0.0774642	0.330196
8328	Homo sapiens	AREG	NM_001657	22035683	Homo sapiens amphiregulin (schwannoma-derived growth factor) (AREG), mRNA.	0.0817677	0.104799	0.0758431	0.148429	0.259052	0.402824
34338	Homo sapiens	LOC343608	XM_297735	29744733	Homo sapiens LOC343608 (LOC343608), mRNA.	0.0811746	0.0425883	0.0534989	0.0187663	-0.0014085	-0.198922
17231	Homo sapiens	LOC352464	XM_302448	30151138	Homo sapiens similar to defensin, alpha 3, preproprotein; defensin 3, neutrophil-specific; human neutrophil peptide 3 (LOC352464), mRNA.	0.0808855	0.0230683	0.0647091	-0.00403494	-0.0214372	-0.213144
8241	Homo sapiens	CNGA1	NM_000087	4502914	Homo sapiens cyclic nucleotide gated channel alpha 1 (CNGA1), mRNA.	0.0807143	0.0497138	0.00210442	0.024333	0.0556334	0.269864
15991	Homo sapiens	TG	NM_003235	6631113	Homo sapiens thyroglobulin (TG), mRNA.	0.080122	0.0397945	-0.0186345	0.12013	0.125268	0.275246
34142	Homo sapiens	LOC128559	XM_066031	17484205	Homo sapiens LOC128559 (LOC128559), mRNA.	0.0799671	-0.0329512	0.031801	0.0304212	0.0177648	-0.196671
29914	Homo sapiens	KRTAP4-12	NM_031854	16118236	Homo sapiens keratin associated protein 4-12 (KRTAP4-12), mRNA.	0.0795443	-0.00298977	0.0489034	0.0796507	0.00552896	-0.182639
27559	Homo sapiens	LOC350154	XM_301527	30155016	Homo sapiens similar to ribosomal protein S13 (LOC350154), mRNA.	0.0793693	0.0999554	0.0631884	0.0472259	0.00832086	-0.194783
24078	Homo sapiens	LOC341359	XM_292025	30157980	Homo sapiens similar to synaptotagmin 10 (LOC341359), mRNA.	0.0790397	0.104864	0.0537532	0.0608152	0.00918543	-0.185532
33577	Homo sapiens	CST5	NM_001900	19882255	Homo sapiens cystatin D (CST5), mRNA.	0.0781042	0.102816	0.0404873	0.0187235	0.0834426	0.371547
8985	Homo sapiens	LOC132562	XM_067905	17441815	Homo sapiens similar to class IV alcohol dehydrogenase (LOC132562), mRNA.	0.0780416	0.152992	0.0382011	0.00291986	-0.0276015	-0.184715
2229	Homo sapiens	LOC254879	XM_171273	29728976	Homo sapiens similar to olfactory receptor MOR274-2 (LOC254879), mRNA.	0.0779529	0.0395545	0.0949081	0.0420451	0.0276962	-0.179579
17428	Homo sapiens	LOC352586	XM_305780	30152684	Homo sapiens LOC352586 (LOC352586), mRNA.	0.0775962	0.087743	0.0604127	0.0664531	0.0784689	0.384545
29150	Homo sapiens	SOX9	NM_000346	4557852	Homo sapiens SRY (sex determining region Y)-box 9 (campomelic dysplasia, autosomal sex-reversal) (SOX9), mRNA.	0.0775134	-0.000256456	-0.0358159	0.0437742	0.118094	0.244963
8433	Homo sapiens	HS3ST1	NM_005114	4826763	Homo sapiens heparan sulfate (glucosamine) 3-O-sulfotransferase 1 (HS3ST1), mRNA.	0.0765651	0.150321	0.0791813	0.165105	0.213857	0.39589
32643	Homo sapiens	FCAR	NM_133277	19743866	Homo sapiens Fc fragment of IgA, receptor for (FCAR), transcript variant 7, mRNA.	0.075978	0.0251126	0.0642313	0.0285786	0.0112056	-0.176574
20566	Homo sapiens	LOC349573	XM_303374	30155375	Homo sapiens LOC349573 (LOC349573), mRNA.	0.075568	0.0555283	0.0463589	0.0423183	0.0349911	0.369374
28458	Homo sapiens	GPR-97	NM_170776	25092692	Homo sapiens similar to G protein-coupled receptor 56; EGF-TM7-like (GPR-97), mRNA.	0.0755653	0.0279758	0.0573932	0.0258484	0.00460407	-0.234746
9013	Homo sapiens	LOC133320	XM_068290	17462686	Homo sapiens similar to 40S ribosomal protein S26 (LOC133320), mRNA.	0.0754095	0.110232	0.0450458	0.0271751	0.0470444	0.31231
12626	Homo sapiens	CDKN1A	NM_078467	17978494	Homo sapiens cyclin-dependent kinase inhibitor 1A (p21, Cip1) (CDKN1A), transcript variant 2, mRNA.	0.0751486	-0.0700951	-0.000237513	0.029576	0.0701137	0.179349
16119	Homo sapiens	C8orf2	NM_007175	29501805	Homo sapiens chromosome 8 open reading frame 2 (C8orf2), mRNA.	0.0748414	0.0323398	-0.00530474	0.0942728	0.0906685	0.332501
28856	Homo sapiens	LOC342274	XM_296762	29746878	Homo sapiens LOC342274 (LOC342274), mRNA.	0.0748197	0.0535626	-0.0529966	0.0994453	0.150533	0.42783
6987	Homo sapiens	DRD3	NM_033660	16445399	Homo sapiens dopamine receptor D3 (DRD3), transcript variant d, mRNA.	0.0746667	-0.0116549	0.0476145	-0.00318231	-0.0125412	-0.229049
21066	Homo sapiens	CNTN5	NM_014361	28373127	Homo sapiens contactin 5 (CNTN5), transcript variant 1, mRNA.	0.074652	0.0470337	0.0510391	0.0592114	0.0410671	0.225511
31478	Homo sapiens	LOC342793	XM_297114	29743597	Homo sapiens LOC342793 (LOC342793), mRNA.	0.0745801	0.110482	0.0269722	0.0155312	0.0216379	0.302803
23785	Homo sapiens	LOC115749	XM_056680	29742147	Homo sapiens hypothetical protein LOC115749 (LOC115749), mRNA.	0.0744784	-0.00719768	0.0860395	0.0953755	0.0887387	0.243838
15203	Homo sapiens	LOC340287	XM_290396	29734949	Homo sapiens similar to hypothetical protein MGC10198 (LOC340287), mRNA.	0.0744552	0.170668	0.0453666	0.0759874	0.130385	0.312434
29280	Homo sapiens	NUP88	NM_002532	24497452	Homo sapiens nucleoporin 88kDa (NUP88), mRNA.	0.0744006	0.00818782	0.0514774	0.0680157	0.0841727	0.277359
13462	Homo sapiens	LOC345944	XM_299147	29739469	Homo sapiens LOC345944 (LOC345944), mRNA.	0.0743384	0.0913366	0.0927147	0.0817758	0.00541068	-0.176177
36695	Homo sapiens	LOC158798	XM_088671	29745436	Homo sapiens similar to Testis-specific A-kinase-anchoring-protein (LOC158798), mRNA.	0.0741445	0.101073	0.00222777	0.108581	0.072973	0.410416
22109	Homo sapiens	LOC283189	XM_210193	27499224	Homo sapiens similar to seven transmembrane helix receptor (LOC283189), mRNA.	0.0741007	0.0496313	0.0547545	0.00238338	-0.0112038	-0.208882
26197	Homo sapiens	LOC341837	XM_296457	29736206	Homo sapiens LOC341837 (LOC341837), mRNA.	0.0734436	0.00985984	0.0399416	0.0334897	0.0978302	0.28809
7990	Homo sapiens	LOC348775	XM_302026	30147099	Homo sapiens similar to hypothetical protein FLJ38348 (LOC348775), mRNA.	0.0733349	0.116171	0.0210697	0.0731736	0.104805	0.366555
9569	Homo sapiens	LOC345254	XM_298658	29730215	Homo sapiens LOC345254 (LOC345254), mRNA.	0.0731719	0.0348581	0.0896839	0.0327692	0.04963	0.211406
11941	Homo sapiens	IRF4	NM_002460	4505286	Homo sapiens interferon regulatory factor 4 (IRF4), mRNA.	0.0730902	0.0280175	0.0350906	0.0475343	0.0458342	0.175559
9374	Homo sapiens	LOC344962	XM_298424	29727274	Homo sapiens LOC344962 (LOC344962), mRNA.	0.0729343	-0.00282859	0.0990263	0.0401769	0.0156587	-0.190849
20781	Homo sapiens	TAGLN	NM_003186	12621918	Homo sapiens transgelin (TAGLN), mRNA.	0.072809	0.228117	0.212923	0.0640338	0.117865	0.0306517
18674	Homo sapiens	LOC347277	XM_300153	29734056	Homo sapiens LOC347277 (LOC347277), mRNA.	0.072715	0.0420246	-0.00101022	0.0204855	0.026301	0.212458
13952	Homo sapiens	LOC352115	XM_305459	30155304	Homo sapiens LOC352115 (LOC352115), mRNA.	0.0725707	0.0970564	0.0543657	0.0381008	-0.000745208	0.195439
4560	Homo sapiens	FLJ25351	NM_152525	22749088	Homo sapiens hypothetical protein FLJ25351 (FLJ25351), mRNA.	0.0721672	0.0591019	0.0486766	0.0638863	0.0300037	0.249036
9138	Homo sapiens	LOC285413	XM_208318	30147467	Homo sapiens similar to hypothetical protein (LOC285413), mRNA.	0.0720778	0.133976	0.0687585	0.0180294	0.120508	0.414601
22711	Homo sapiens	LOC349755	XM_303509	30158199	Homo sapiens LOC349755 (LOC349755), mRNA.	0.0719474	0.0901314	0.0055386	0.0604405	0.0649202	0.185631
31090	Homo sapiens	STRIN	NM_016271	21361538	Homo sapiens STRIN protein (STRIN), mRNA.	0.0717896	0.139094	0.0654373	0.00850224	0.0503648	0.289411
19366	Homo sapiens	MCM10	NM_018518	19923533	Homo sapiens MCM10 minichromosome maintenance deficient 10 (S. cerevisiae) (MCM10), mRNA.	0.0715666	0.156301	0.076466	0.0725608	0.123392	0.473482
34724	Homo sapiens	MGC33295	NM_152505	22749048	Homo sapiens hypothetical protein MGC33295 (MGC33295), mRNA.	0.0710532	-0.0237951	0.00720714	0.0360623	0.0386147	0.212876
10240	Homo sapiens	FST	NM_013409	7242221	Homo sapiens follistatin (FST), transcript variant FST344, mRNA.	0.0710481	0.361652	0.0957408	0.11338	0.319343	0.520571
33741	Homo sapiens	PLCB1	NM_015192	12083580	Homo sapiens phospholipase C, beta 1 (phosphoinositide-specific) (PLCB1), mRNA.	0.0710177	-0.031013	-0.0290883	0.0121392	0.0319863	0.280178
12297	Homo sapiens	SNAP91	NM_014841	7662227	Homo sapiens synaptosomal-associated protein, 91kDa homolog (mouse) (SNAP91), mRNA.	0.0708534	0.0704455	0.0437909	0.00440997	0.0599988	0.254905
34955	Homo sapiens	LOC350985	XM_304603	30158700	Homo sapiens LOC350985 (LOC350985), mRNA.	0.0705955	-0.0218432	0.107211	0.108044	0.0451505	-0.267438
27717	Homo sapiens	LOC348140	XM_303913	30156065	Homo sapiens LOC348140 (LOC348140), mRNA.	0.0698867	0.00118694	0.0549974	0.0159762	-0.0204011	-0.189497
1372	Homo sapiens	MGC12458	NM_032328	14150107	Homo sapiens hypothetical protein MGC12458 (MGC12458), mRNA.	0.0697302	0.0979617	0.0104413	-0.0483711	0.039168	0.362389
8029	Homo sapiens	LOC348820	XM_302065	30149097	Homo sapiens similar to UBF transcription factor, short form - rat (LOC348820), mRNA.	0.0696869	0.109266	-0.00532215	0.030373	0.0381697	0.192964
4638	Homo sapiens	IL1RN	NM_173843	27894320	Homo sapiens interleukin 1 receptor antagonist (IL1RN), transcript variant 4, mRNA.	0.069641	0.0443031	0.138858	0.0297484	0.0257548	-0.185485
30142	Homo sapiens	NAGS	NM_153006	23308586	Homo sapiens N-acetylglutamate synthase (NAGS), mRNA.	0.0694215	0.0776797	0.129866	0.0678669	0.000289849	-0.182061
15290	Homo sapiens	LOC346404	XM_294217	29735076	Homo sapiens similar to ATP-binding cassette sub-family E member 1 (RNase L inhibitor) (Ribonuclease 4 inhibitor) (RNS4I) (HuHP68) (LOC346404), mRNA.	0.0693757	0.123158	0.0791705	0.036098	0.111614	0.430027
35850	Homo sapiens	CTAG1	NM_001327	4503118	Homo sapiens cancer/testis antigen 1-B (CTAG1), mRNA.	0.0693696	0.0476722	0.0373865	0.0172739	0.0211952	-0.182881
18562	Homo sapiens	LOC347104	XM_300016	29731990	Homo sapiens LOC347104 (LOC347104), mRNA.	0.0692464	0.0361552	0.00768682	0.0488761	0.0319453	0.213261
2245	Homo sapiens	LOC253148	XM_173032	30149167	Homo sapiens LOC253148 (LOC253148), mRNA.	0.0685638	0.0415537	0.0349701	-0.020134	-0.0191757	-0.176412
13454	Homo sapiens	LOC345936	XM_299137	29739441	Homo sapiens LOC345936 (LOC345936), mRNA.	0.0684117	0.0958753	0.104386	0.0812561	0.0114897	-0.197508
587	Homo sapiens	IRF6	NM_006147	24497623	Homo sapiens interferon regulatory factor 6 (IRF6), mRNA.	0.0681872	0.17891	0.0431695	0.00706139	0.0944448	0.270033
12566	Homo sapiens	FKSG83	NM_032030	14042950	Homo sapiens FKSG83 (FKSG83), mRNA.	0.0681394	0.0601297	0.0303443	0.0598503	0.0513915	0.210386
29828	Homo sapiens	CSHL1	NM_022581	12545380	Homo sapiens chorionic somatomammotropin hormone-like 1 (CSHL1), transcript variant 5, mRNA.	0.0680836	0.0382055	0.0471596	0.0432046	0.010081	-0.181862
37481	Homo sapiens	LOC347598	XM_293472	30146895	Homo sapiens similar to RNA binding motif protein, Y chromosome, family 2 member B (LOC347598), mRNA.	0.0677952	0.0259367	0.0702961	0.0558697	0.0261278	-0.206782
6015	Homo sapiens	LOC351169	XM_304341	30148029	Homo sapiens LOC351169 (LOC351169), mRNA.	0.0677761	0.0699342	0.0360831	0.101696	0.0899753	0.39579
2748	Homo sapiens	LOC343053	XM_295310	29727583	Homo sapiens LOC343053 (LOC343053), mRNA.	0.0676699	-0.000415343	0.00736323	0.0232903	0.0512597	0.333202
15383	Homo sapiens	LOC340238	XM_295188	29733749	Homo sapiens LOC340238 (LOC340238), mRNA.	0.0675829	0.0492824	0.0166453	0.047416	0.0771432	0.301227
8088	Homo sapiens	LOC351414	XM_304801	30147354	Homo sapiens LOC351414 (LOC351414), mRNA.	0.0673105	0.0587224	0.0135775	0.000986615	0.00422149	-0.190491
3519	Homo sapiens	GBX2	NM_001485	4503940	Homo sapiens gastrulation brain homeo box 2 (GBX2), mRNA.	0.0672824	0.0123516	0.0363181	-0.0163919	-0.0244377	-0.178964
8006	Homo sapiens	LOC351471	XM_302042	30148370	Homo sapiens similar to Nuclear transcription factor Y subunit beta (NF-Y protein chain B) (NF-YB) (CCAAT-binding transcription factor subunit A) (CBF-A) (CAAT-box DNA binding protein subunit B) (LOC351471), mRNA.	0.0668782	0.0832302	-0.0388018	-0.00585978	0.0250439	0.266091
18094	Homo sapiens	PTP9Q22	NM_152422	27764879	Homo sapiens protein tyrosine phosphatase PTP9Q22 (PTP9Q22), mRNA.	0.0668682	-0.0304318	-0.0248306	0.0356318	0.0472241	0.231624
31511	Homo sapiens	LOC342791	XM_297149	29743589	Homo sapiens LOC342791 (LOC342791), mRNA.	0.0667811	0.00628346	0.0684546	0.0259529	0.00253883	-0.174983
15128	Homo sapiens	LOC285994	XM_209851	27479236	Homo sapiens similar to FKSG49 (LOC285994), mRNA.	0.0663814	0.0570754	0.0352449	0.0961591	0.0346823	-0.218062
22661	Homo sapiens	LOC349682	XM_303459	30157274	Homo sapiens LOC349682 (LOC349682), mRNA.	0.0662203	0.0517534	-0.00156223	0.0375038	0.0768181	0.367117
21753	Homo sapiens	LOC120128	XM_061882	30157569	Homo sapiens similar to hypothetical protein BC015353 (LOC120128), mRNA.	0.0661702	0.019337	-0.0408499	0.0668138	0.117678	0.263553
20916	Homo sapiens	MRE11A	NM_005590	24234689	Homo sapiens MRE11 meiotic recombination 11 homolog A (S. cerevisiae) (MRE11A), transcript variant 2, mRNA.	0.0660057	0.0127076	0.0100953	0.0276136	0.0752998	0.261075
4764	Homo sapiens	LOC130752	XM_059468	27481439	Homo sapiens hypothetical protein LOC130752 (LOC130752), mRNA.	0.0659423	0.153313	0.0400607	0.0237976	0.11288	0.330579
31182	Homo sapiens	FLJ32743	NM_145020	21450740	Homo sapiens hypothetical protein FLJ32743 (FLJ32743), mRNA.	0.0658834	0.0169856	-0.000843276	0.0431439	0.021489	0.198884
28697	Homo sapiens	LOC283830	XM_211223	27486149	Homo sapiens LOC283830 (LOC283830), mRNA.	0.0656015	0.0820951	0.0594741	0.0283333	0.0919985	0.406011
30981	Homo sapiens	SERPINB2	NM_002575	4505594	Homo sapiens serine (or cysteine) proteinase inhibitor, clade B (ovalbumin), member 2 (SERPINB2), mRNA.	0.0654731	0.158207	0.0576802	0.0709628	0.070766	0.314706
34077	Homo sapiens	WFDC10B	NM_172131	26006866	Homo sapiens WAP four-disulfide core domain 10B (WFDC10B), transcript variant 2, mRNA.	0.0653121	0.0776148	0.0550399	-0.00738186	-0.00842621	-0.17982
15084	Homo sapiens	LOC254480	XM_172633	22047682	Homo sapiens similar to ATP synthase B chain, mitochondrial precursor (LOC254480), mRNA.	0.065273	0.0982494	0.0535046	0.000173555	0.0565218	0.341095
18648	Homo sapiens	LOC347289	XM_300125	29734080	Homo sapiens LOC347289 (LOC347289), mRNA.	0.0651433	0.101397	0.0328068	0.011897	0.0251367	0.266146
22878	Homo sapiens	PTHLH	NM_002820	4506268	Homo sapiens parathyroid hormone-like hormone (PTHLH), mRNA.	0.0648377	-0.00531433	0.043315	0.20721	0.338817	0.430952
5246	Homo sapiens	LOC339715	XM_292881	29728230	Homo sapiens similar to Zinc finger protein 141 (LOC339715), mRNA.	0.0648236	0.0112031	0.0415916	0.0767298	0.0481653	0.237246
34308	Homo sapiens	LOC339604	XM_293152	30158451	Homo sapiens similar to gamma-glutamyltransferase-like activity 3 (LOC339604), mRNA.	0.0644804	0.0643283	0.0745851	0.0399023	0	-0.224686
37532	Homo sapiens	LOC352902	XM_304770	30146913	Homo sapiens LOC352902 (LOC352902), mRNA.	0.0643746	0.0976302	0.0136067	0.0321506	0.0529752	0.217649
14239	Homo sapiens	PAX4	NM_006193	5453849	Homo sapiens paired box gene 4 (PAX4), mRNA.	0.0642442	-0.00946166	0.0752994	0.027748	0.0269765	-0.209543
27391	Homo sapiens	LOC342039	XM_296590	29740400	Homo sapiens LOC342039 (LOC342039), mRNA.	0.0640354	-0.0405427	-0.0127857	0.0365704	0.0715098	0.407561
27391	Homo sapiens	LOC342039	XM_296590	29740400	Homo sapiens LOC342039 (LOC342039), mRNA.	0.0640354	-0.0405427	-0.0127857	0.0365704	0.0715098	0.407561
27391	Homo sapiens	LOC342039	XM_296590	29740400	Homo sapiens LOC342039 (LOC342039), mRNA.	0.0640354	-0.0405427	-0.0127857	0.0365704	0.0715098	0.407561
27391	Homo sapiens	LOC342039	XM_296590	29740400	Homo sapiens LOC342039 (LOC342039), mRNA.	0.0640354	-0.0405427	-0.0127857	0.0365704	0.0715098	0.407561
10282	Homo sapiens	PDZK3	NM_015022	24307978	Homo sapiens PDZ domain containing 3 (PDZK3), mRNA.	0.0638054	-0.0334965	0.0766243	0.10202	0.0473571	-0.21052
10324	Homo sapiens	CDKL3	NM_016508	17017984	Homo sapiens cyclin-dependent kinase-like 3 (CDKL3), mRNA.	0.0637754	0.0745285	0.040968	0.0199148	-0.0024331	-0.181256
11741	Homo sapiens	LOC351910	XM_305233	30152932	Homo sapiens LOC351910 (LOC351910), mRNA.	0.0631514	0.0911514	0.027756	0.0229956	0.0732829	0.278974
28547	Homo sapiens	LOC124132	XM_063994	17487757	Homo sapiens similar to ribosomal protein S15a (LOC124132), mRNA.	0.0630158	0.0174202	0.0571101	0.026501	0.0453318	0.234753
1937	Homo sapiens	LOC126636	XM_060103	17434091	Homo sapiens similar to hypothetical protein (LOC126636), mRNA.	0.0629745	0.0740972	0.0352267	-0.000479805	0.016357	0.235556
24329	Homo sapiens	LOC341564	XM_296275	30157213	Homo sapiens LOC341564 (LOC341564), mRNA.	0.0623617	-0.00561235	-0.0227851	0.029562	0.0423143	0.232393
20885	Homo sapiens	FEZ1	NM_005103	17105402	Homo sapiens fasciculation and elongation protein zeta 1 (zygin I) (FEZ1), transcript variant 1, mRNA.	0.0623316	0.061315	0.0538368	0.201053	0.302607	0.478604
26936	Homo sapiens	SEMA6D	NM_153619	24234743	Homo sapiens sema domain, transmembrane domain (TM), and cytoplasmic domain, (semaphorin) 6D (SEMA6D), transcript variant 5, mRNA.	0.0622987	-0.0107818	-0.0751217	0.0360008	0.036901	0.222862
36970	Homo sapiens	LOC340585	XM_293376	29745474	Homo sapiens similar to hypothetical protein XP_066462 (LOC340585), mRNA.	0.0622264	0.0242707	0.103747	0.116221	0.0346139	-0.189406
28448	Homo sapiens	MGC35578	NM_153337	23503254	Homo sapiens hypothetical protein MGC35578 (MGC35578), mRNA.	0.0617879	0.0563416	0.070926	0.0303441	-0.0141409	-0.198308
14747	Homo sapiens	MGC33190	NM_152749	23308752	Homo sapiens hypothetical protein MGC33190 (MGC33190), mRNA.	0.0615826	0.0509851	0.0722363	0.00997965	-0.0173052	-0.177996
21302	Homo sapiens	MGC3234	NM_023947	24431993	Homo sapiens hypothetical protein MGC3234 (MGC3234), mRNA.	0.0614481	0.0220493	-0.016598	0.0665503	0.0696722	0.268161
30475	Homo sapiens	KRTAP16-1	XM_210345	27484391	Homo sapiens keratin associated protein 16-1 (KRTAP16-1), mRNA.	0.0613971	0.0149958	0.0288419	0.0440203	0.0086892	-0.190941
6462	Homo sapiens	XCR1	NM_005283	4885338	Homo sapiens chemokine (C motif) receptor 1 (XCR1), mRNA.	0.0611924	-0.0530377	0.0457075	0.0284005	-0.00355232	-0.210427
30111	Homo sapiens	RAI1	NM_152256	23111012	Homo sapiens retinoic acid induced 1 (RAI1), transcript variant 2, mRNA.	0.0611185	-0.0204773	0.0477048	0.0659336	0.0232442	-0.171356
9222	Homo sapiens	LOC286678	XM_212516	27481273	Homo sapiens LOC286678 (LOC286678), mRNA.	0.0609201	0.0473213	0.0581622	0.0430357	-0.00286264	-0.207136
21216	Homo sapiens	TMPRSS4	NM_019894	15451939	Homo sapiens transmembrane protease, serine 4 (TMPRSS4), mRNA.	0.0609179	0.13189	-0.00345106	0.0409907	0.116031	0.26184
23938	Homo sapiens	LOC283327	XM_208616	27483910	Homo sapiens similar to FKSG62 (LOC283327), mRNA.	0.0607768	0.0728267	0.054248	0.010665	-0.0164227	-0.224487
4724	Homo sapiens	LOC93206	XM_049838	14726210	Homo sapiens similar to connexin (LOC93206), mRNA.	0.0607293	0.0598912	0.00581885	0.0228218	0.0187291	0.177667
8982	Homo sapiens	LOC132524	XM_067887	20534053	Homo sapiens similar to dipeptidylpeptidase III isoform 1; dipeptidylpeptidase III (LOC132524), mRNA.	0.0603338	0.0256132	0.0199769	0.0169252	0.0282544	0.245152
2416	Homo sapiens	LOC284682	XM_211586	27497832	Homo sapiens LOC284682 (LOC284682), mRNA.	0.0599782	-0.0908704	-0.0557672	-0.0350097	0.042705	0.349892
10187	Homo sapiens	FST	NM_006350	7242223	Homo sapiens follistatin (FST), transcript variant FST317, mRNA.	0.059894	0.31759	0.0762753	0.11806	0.227782	0.415083
19698	Homo sapiens	KCNIP2	NM_173197	27886679	Homo sapiens Kv channel interacting protein 2 (KCNIP2), transcript variant 7, mRNA.	0.0597586	0.0313162	0.0522176	-0.0295192	-0.0243058	-0.183148
12643	Homo sapiens	VMP	NM_080723	18129627	Homo sapiens vesicular membrane protein p24 (VMP), mRNA.	0.0595262	0.0528831	0.0407778	0.0318715	0.00163486	-0.194643
26624	Homo sapiens	SLC30A4	NM_013309	21359889	Homo sapiens solute carrier family 30 (zinc transporter), member 4 (SLC30A4), mRNA.	0.0595256	-0.0134625	0.102303	0.10812	0.110706	0.221041
20219	Homo sapiens	LOC340722	XM_295703	29738840	Homo sapiens LOC340722 (LOC340722), mRNA.	0.0593238	0.0332197	0.0912404	0.0779799	-0.00341213	-0.231145
9071	Homo sapiens	KIAA1371	XM_114371	20468903	Homo sapiens KIAA1371 protein (KIAA1371), mRNA.	0.0593228	-0.0567749	-0.011296	-0.00198805	0.0383731	0.183205
36834	Homo sapiens	LOC286487	XM_210491	30158146	Homo sapiens similar to tyrosine 3/tryptophan 5 -monooxygenase activation protein, zeta polypeptide; protein kinase C inhibitor protein-1; phospholipase A2; 14-3-3 zeta (LOC286487), mRNA.	0.0592887	-0.0144529	-0.028487	0.089719	0.0835246	0.269836
5961	Homo sapiens	LOC351096	XM_304287	30147043	Homo sapiens LOC351096 (LOC351096), mRNA.	0.0591009	0.0769959	-0.0228547	0.0867148	0.124746	0.23931
36905	Homo sapiens	LOC347344	XM_293284	29743315	Homo sapiens similar to dJ54B20.6 (zinc finger protein 81 (HFZ20)) (LOC347344), mRNA.	0.0590294	0.0170037	0.00944245	0.0343114	0.0825194	0.45055
26334	Homo sapiens	LOC348052	XM_301499	30153011	Homo sapiens similar to NADH dehydrogenase subunit 5 (LOC348052), mRNA.	0.0586802	0.0678879	0.034176	0.0218479	-0.000794905	-0.181752
5718	Homo sapiens	LOC344410	XM_297613	29731830	Homo sapiens LOC344410 (LOC344410), mRNA.	0.0586365	0.104884	0.00173914	0.0227491	0.0667851	0.278074
18813	Homo sapiens	LOC352691	XM_302538	30150819	Homo sapiens similar to hypothetical protein FLJ39426 (LOC352691), mRNA.	0.0586047	0.0824434	0.00605229	-0.00761031	0.0264899	0.286616
24138	Homo sapiens	LOC338833	XM_292111	29744827	Homo sapiens similar to NADH dehydrogenase subunit 5 (LOC338833), mRNA.	0.0584579	0.0648892	0.0251915	0.0575904	0.0229133	0.182109
20773	Homo sapiens	SLN	NM_003063	4507062	Homo sapiens sarcolipin (SLN), mRNA.	0.0584127	0.0615726	0.016728	-0.0133354	-0.0529258	-0.245903
36922	Homo sapiens	LOC340539	XM_293313	30157700	Homo sapiens similar to ribosomal protein S27a (LOC340539), mRNA.	0.0582539	0.0171912	0.0576463	0.0210574	-0.00792742	-0.242192
2636	Homo sapiens	LOC343450	XM_291574	29732528	Homo sapiens similar to potassium channel subunit (LOC343450), mRNA.	0.0581865	0.0640714	0.0425744	-0.0247044	-0.0424467	-0.200258
18301	Homo sapiens	LOC158228	XM_098903	27480878	Homo sapiens LOC158228 (LOC158228), mRNA.	0.0581591	0.171219	0.0547404	0.0360799	0.102816	0.348561
30236	Homo sapiens	KIAA1582	XM_037262	27500302	Homo sapiens KIAA1582 protein (KIAA1582), mRNA.	0.0580347	0.0467282	0.0724116	0.00950712	-0.00721105	-0.179993
33956	Homo sapiens	SDCBP2	NM_080489	17981752	Homo sapiens syndecan binding protein (syntenin) 2 (SDCBP2), mRNA.	0.0579645	0.118051	0.0783336	0.0611782	0.0877401	0.181719
10766	Homo sapiens	FLJ37543	NM_173667	27734794	Homo sapiens hypothetical protein FLJ37543 (FLJ37543), mRNA.	0.0579529	0.0726859	0.0252188	0.0559739	0.0402731	0.252568
22752	Homo sapiens	IGF1	NM_000618	19923111	Homo sapiens insulin-like growth factor 1 (somatomedin C) (IGF1), mRNA.	0.057733	0.0212629	0.0556804	0.0215002	-0.0071132	-0.213753
37442	Homo sapiens	LOC286569	XM_210517	27477206	Homo sapiens similar to Heterogeneous nuclear ribonucleoprotein G (hnRNP G) (RNA binding motif protein, X chromosome) (LOC286569), mRNA.	0.057675	0.0899967	0.00724249	0.0661959	-0.0423614	-0.248406
158	Homo sapiens	CD1A	NM_001763	27764864	Homo sapiens CD1A antigen, a polypeptide (CD1A), mRNA.	0.0576653	0.018041	0.0260869	0.00237806	-0.0108877	-0.210579
5609	Homo sapiens	LOC344251	XM_297489	29730454	Homo sapiens LOC344251 (LOC344251), mRNA.	0.0575812	0.0507841	0.0387284	-0.0197882	-0.0341233	-0.202747
32775	Homo sapiens	FLJ31030	NM_152478	22749006	Homo sapiens hypothetical protein FLJ31030 (FLJ31030), mRNA.	0.0574207	0.0175896	0.0352554	0.074583	-0.00205576	-0.184406
15915	Homo sapiens	CHRNB3	NM_000749	4502834	Homo sapiens cholinergic receptor, nicotinic, beta polypeptide 3 (CHRNB3), mRNA.	0.057402	0.0244884	0.115433	0.0897246	0.0199116	-0.214459
1402	Homo sapiens	FLJ14904	NM_032858	14249589	Homo sapiens hypothetical protein FLJ14904 (FLJ14904), mRNA.	0.0573766	0.0809305	0.0163492	0.00472145	0.0140033	0.255043
765	Homo sapiens	ITGB3BP	NM_014288	27597074	Homo sapiens integrin beta 3 binding protein (beta3-endonexin) (ITGB3BP), mRNA.	0.0569969	0.114675	0.0732182	0.0332728	0.084643	0.293901
11722	Homo sapiens	LOC351893	XM_305214	30152847	Homo sapiens LOC351893 (LOC351893), mRNA.	0.0569717	0.0778036	0.0274812	0.0874875	0.052416	0.198242
8402	Homo sapiens	PHOX2B	NM_003924	12707579	Homo sapiens paired-like homeobox 2b (PHOX2B), mRNA.	0.0568145	0.046147	0.012309	-0.0180625	0.000270086	-0.193374
27601	Homo sapiens	LOC350237	XM_301570	30156099	Homo sapiens similar to Gamma-aminobutyric-acid receptor gamma-3 subunit precursor (GABA(A) receptor) (LOC350237), mRNA.	0.0567853	-0.00676873	0.0561037	0.0431267	0.00666946	-0.217124
15639	Homo sapiens	LOC346569	XM_299658	29737170	Homo sapiens LOC346569 (LOC346569), mRNA.	0.0567372	0.0679616	0.0508067	0.0295956	0.0815271	0.372776
14732	Homo sapiens	FLJ34299	NM_152626	23097322	Homo sapiens hypothetical protein FLJ34299 (FLJ34299), mRNA.	0.0567087	0.0904353	0.0491547	-0.0162984	-0.0057835	0.207214
30722	Homo sapiens	LOC342540	XM_296945	29737767	Homo sapiens LOC342540 (LOC342540), mRNA.	0.0566106	0.0216893	0.0502413	0.03271	0.0470913	0.179981
13987	Homo sapiens	LOC348005	XM_305977	30159999	Homo sapiens similar to putative acid finger protein (LOC348005), mRNA.	0.0565969	0.0796934	0.0357514	0.0260419	0.0633422	0.214016
22809	Homo sapiens	CNTN1	NM_001843	28373116	Homo sapiens contactin 1 (CNTN1), transcript variant 1, mRNA.	0.0564117	0.0577153	0.0341799	0.0108527	0.0258333	0.234299
20082	Homo sapiens	LOC340744	XM_291696	30154433	Homo sapiens LOC340744 (LOC340744), mRNA.	0.0563117	0.0329458	0.043106	0.0369319	-0.00163358	-0.189943
19272	Homo sapiens	ACF	NM_014576	20357571	Homo sapiens apobec-1 complementation factor (ACF), transcript variant 1, mRNA.	0.0562428	-0.0348126	-0.0213414	0.0896211	0.0297143	0.195233
33477	Homo sapiens	LOC350634	XM_301724	30155948	Homo sapiens similar to Zinc finger protein 85 (Zinc finger protein HPF4) (HTF1) (LOC350634), mRNA.	0.0560988	0.0477435	0.0793494	0.0551464	0.00397538	-0.182385
2936	Homo sapiens	LOC343395	XM_295545	29731764	Homo sapiens LOC343395 (LOC343395), mRNA.	0.0559906	-0.00854042	0.0146583	0.0784654	0.046531	0.187979
12557	Homo sapiens	CCR6	NM_031409	14043039	Homo sapiens chemokine (C-C motif) receptor 6 (CCR6), transcript variant 2, mRNA.	0.0559663	0.071018	0.0371951	0.00871551	0.0366661	0.27469
36213	Homo sapiens	FLJ20298	NM_017752	8923278	Homo sapiens hypothetical protein FLJ20298 (FLJ20298), mRNA.	0.0556821	0.0753644	0.0495596	0.0619116	0.0698043	0.20273
16904	Homo sapiens	LOC347033	XM_294496	29736763	Homo sapiens similar to DKFZP564K247 protein (LOC347033), mRNA.	0.0556625	0.0459317	-0.0186286	0.0859308	0.0626002	0.292748
22107	Homo sapiens	LOC283141	XM_210190	27499080	Homo sapiens similar to hypothetical protein (LOC283141), mRNA.	0.0556476	0.0715935	0.0309677	0.0332589	0.030493	0.233563
31217	Homo sapiens	FLJ35936	NM_173464	28212273	Homo sapiens hypothetical protein FLJ35936 (FLJ35936), mRNA.	0.0555916	0.0534877	0.0572476	0.0164124	0.00696817	-0.180846
12	Homo sapiens	F5	NM_000130	10518500	Homo sapiens coagulation factor V (proaccelerin, labile factor) (F5), mRNA.	0.0554948	0.0625634	0.0356132	0.0391369	0.0116543	-0.18137
14945	Homo sapiens	LOC168851	XM_108179	20543490	Homo sapiens LOC168851 (LOC168851), mRNA.	0.055493	-0.00302605	0.0537735	0.00459315	-0.0310042	-0.184139
21691	Homo sapiens	LOC91651	XM_039854	14762375	Homo sapiens similar to Mucin 5B precursor (Mucin 5 subtype B, tracheobronchial) (High molecular weight salivary mucin MG1) (Sublingual gland mucin) (LOC91651), mRNA.	0.0553624	0.0259921	0.0278706	0.0127297	-0.0131373	-0.186053
5584	Homo sapiens	LOC344237	XM_297461	29730154	Homo sapiens LOC344237 (LOC344237), mRNA.	0.0552758	0.10568	0.0479424	-0.0111094	0.0425329	0.262134
31329	Homo sapiens	LOC284271	XM_210363	27485059	Homo sapiens similar to ebiP4103 [Anopheles gambiae str. PEST] (LOC284271), mRNA.	0.0550875	-0.0296113	0.0489305	0.0236227	-0.0115272	-0.173044
9210	Homo sapiens	FLJ36331	XM_211925	27480655	Homo sapiens hypothetical protein FLJ36331 (FLJ36331), mRNA.	0.0548329	0.0655126	0.0589558	0.0291941	0.0315716	0.217736
15242	Homo sapiens	LOC346249	XM_294151	29732974	Homo sapiens similar to NADH-ubiquinone oxidoreductase subunit V (LOC346249), mRNA.	0.0545122	-0.0161136	0.0578117	0.0539143	0.0106447	-0.228903
29024	Homo sapiens	LOC350270	XM_303934	30158636	Homo sapiens LOC350270 (LOC350270), mRNA.	0.0544459	-0.00106705	0.0346875	-0.0126555	-0.0358764	-0.175562
6098	Homo sapiens	LOC351278	XM_304426	30149059	Homo sapiens LOC351278 (LOC351278), mRNA.	0.0544008	-0.0136314	0.0577167	0.0397754	0.00473801	-0.185101
29633	Homo sapiens	SARM	NM_015077	14149666	Homo sapiens sterile alpha and HEAT/Armadillo motif protein, ortholog of Drosophila (SARM), mRNA.	0.0538381	0.0206166	0.0475594	0.0161896	0.0109166	-0.185337
10115	Homo sapiens	FOXD1	NM_004472	4758391	Homo sapiens forkhead box D1 (FOXD1), mRNA.	0.0537759	0.204894	0.105694	0.0435959	0.0572149	0.10918
22914	Homo sapiens	ZNF268	NM_003415	23308728	Homo sapiens zinc finger protein 268 (ZNF268), mRNA.	0.0537041	0.0534474	0.0651976	0.0478812	0.043255	0.181736
37068	Homo sapiens	LOC347481	XM_298048	29745564	Homo sapiens LOC347481 (LOC347481), mRNA.	0.0536024	0.0157626	0.0481728	0.0722598	0.0345694	-0.210444
19946	Homo sapiens	LOC282966	XM_208460	27481923	Homo sapiens LOC282966 (LOC282966), mRNA.	0.0533256	0.0254779	0.018267	0.0289197	0.0255691	-0.183429
26363	Homo sapiens	LOC350033	XM_303745	30153133	Homo sapiens LOC350033 (LOC350033), mRNA.	0.0532919	-0.00124619	0.0198341	0.0121417	-0.0222385	-0.183732
19556	Homo sapiens	COX15	NM_078470	17921984	Homo sapiens COX15 homolog, cytochrome c oxidase assembly protein (yeast) (COX15), nuclear gene encoding mitochondrial protein, transcript variant 1, mRNA.	0.0532885	0.0411348	-0.00715978	0.011636	0.0712023	0.373885
24497	Homo sapiens	LOC349855	XM_303601	30157966	Homo sapiens LOC349855 (LOC349855), mRNA.	0.0528375	0.0269836	0.0627855	-0.000318704	-0.0176478	-0.197005
29193	Homo sapiens	SLC6A4	NM_001045	4507042	Homo sapiens solute carrier family 6 (neurotransmitter transporter, serotonin), member 4 (SLC6A4), mRNA.	0.0525314	0.0519554	0.0307847	-0.0300275	-0.0305063	-0.18083
18793	Homo sapiens	LOC349283	XM_302518	30159939	Homo sapiens similar to hypothetical protein MGC17986 (LOC349283), mRNA.	0.0524704	0.0247071	0.04494	0.000156512	-0.0220849	-0.177662
9103	Homo sapiens	LOC256308	XM_171069	22041569	Homo sapiens LOC256308 (LOC256308), mRNA.	0.0523878	-0.048673	0.00759417	0.0315968	-0.0365662	-0.192465
11930	Homo sapiens	KIFC1	NM_002263	28626497	Homo sapiens kinesin family member C1 (KIFC1), mRNA.	0.0523281	-0.0252087	0.0167077	0.0563843	0.0896403	0.208312
33752	Homo sapiens	C20orf26	NM_015585	29611649	Homo sapiens chromosome 20 open reading frame 26 (C20orf26), mRNA.	0.0521742	0.0112654	0.110829	0.03999	-0.0187245	-0.198493
34106	Homo sapiens	LOC149830	NM_177549	29171297	Homo sapiens M8 protein (LOC149830), mRNA.	0.0521584	0.0581741	0.0235677	0.0532385	0.0130639	-0.181709
31268	Homo sapiens	LOC147343	XM_097225	22060378	Homo sapiens LOC147343 (LOC147343), mRNA.	0.0520251	-0.071483	0.0554041	0.012886	-0.00186252	-0.18722
8184	Homo sapiens	LOC351528	XM_304897	30148878	Homo sapiens LOC351528 (LOC351528), mRNA.	0.0519138	-0.0356946	0.0338739	0.0261598	0.0108214	-0.206913
34369	Homo sapiens	LOC343586	XM_297770	29744689	Homo sapiens LOC343586 (LOC343586), mRNA.	0.0519121	0.064264	-0.0476979	0.0668378	0.0727087	0.194831
36082	Homo sapiens	CYSLTR1	NM_006639	29029598	Homo sapiens cysteinyl leukotriene receptor 1 (CYSLTR1), mRNA.	0.0518577	-0.00458801	0.0509132	0.056961	0.0336871	-0.20618
282	Homo sapiens	RGS7	NM_002924	21361148	Homo sapiens regulator of G-protein signalling 7 (RGS7), mRNA.	0.0517585	0.0123939	0.057644	0.0797441	0.0218919	-0.198748
13333	Homo sapiens	LOC346168	XM_294088	30155355	Homo sapiens similar to seven transmembrane helix receptor (LOC346168), mRNA.	0.0515757	0.00829747	0.0444019	0.00953684	-0.00702467	-0.269233
17403	Homo sapiens	LOC352563	XM_305755	30152591	Homo sapiens LOC352563 (LOC352563), mRNA.	0.0514249	0.00484923	0.0563133	0.0237327	0.00348031	-0.23878
30917	Homo sapiens	LOC350460	XM_304109	30160030	Homo sapiens LOC350460 (LOC350460), mRNA.	0.0514143	-0.00241447	-0.0146192	0.0217523	0.037199	0.240752
37112	Homo sapiens	LOC347538	XM_298097	29746250	Homo sapiens LOC347538 (LOC347538), mRNA.	0.0513567	0.0999328	0.0709703	0.00114973	0.0378845	0.399584
1712	Homo sapiens	CTH	NM_153742	25453486	Homo sapiens cystathionase (cystathionine gamma-lyase) (CTH), transcript variant 2, mRNA.	0.0513089	0.0588768	0.00773232	0.0340342	0.058467	0.192634
21665	Homo sapiens	CNTN5	NM_175566	28373128	Homo sapiens contactin 5 (CNTN5), transcript variant 2, mRNA.	0.0511374	0.056266	0.0715284	0.0501484	0.0315942	0.230676
2116	Homo sapiens	LOC149035	XM_089153	18547818	Homo sapiens LOC149035 (LOC149035), mRNA.	0.0510584	-0.039801	0.0332733	0.0449659	-0.00290305	-0.183304
30085	Homo sapiens	MAP2K3	NM_145109	21618348	Homo sapiens mitogen-activated protein kinase kinase 3 (MAP2K3), transcript variant B, mRNA.	0.0510351	0.212289	0.0548734	0.0336441	0.0230572	0.0388648
28704	Homo sapiens	LOC283856	XM_211233	29747043	Homo sapiens hypothetical protein LOC283856 (LOC283856), mRNA.	0.0510131	0.0427111	0.0401146	-0.0587996	-0.0832476	-0.19992
25160	Homo sapiens	LOC341620	XM_296393	29738286	Homo sapiens LOC341620 (LOC341620), mRNA.	0.0509445	0.000248756	0.0257277	0.0292312	0.0647986	0.282012
30562	Homo sapiens	LOC339216	XM_290762	30160216	Homo sapiens similar to ORF2 consensus sequence encoding endonuclease and reverse transcriptase minus RNaseH (LOC339216), mRNA.	0.0508126	0.0640366	0.055062	-0.0160261	0.0295007	0.247727
22243	Homo sapiens	LOC341032	XM_291835	29744406	Homo sapiens LOC341032 (LOC341032), mRNA.	0.0506113	-0.00409753	0.027118	0.0192388	-0.0289707	-0.212064
19061	Homo sapiens	CDC2	NM_001786	16306490	Homo sapiens cell division cycle 2, G1 to S and G2 to M (CDC2), transcript variant 1, mRNA.	0.0504093	0.0494719	0.0252139	0.0239307	0.114019	0.272481
31482	Homo sapiens	LOC342801	XM_297119	29743617	Homo sapiens LOC342801 (LOC342801), mRNA.	0.050376	0.0360347	-0.0282914	0.0137314	0.0720504	0.321054
4382	Homo sapiens	TEM8	NM_053034	16933550	Homo sapiens tumor endothelial marker 8 (TEM8), transcript variant 2, mRNA.	0.0503182	-0.0282861	0.00306945	0.02137	0.0442071	0.256547
39094	Homo sapiens	IGLV10-54	NG_000002	18860922	Homo sapiens immunoglobulin lambda locus (IGL@) on chromosome 22.	0.0502937	-0.0162985	0.0105222	0.0448081	-0.0137848	-0.20782
3712	Homo sapiens	SDPR	NM_004657	20070361	Homo sapiens serum deprivation response (phosphatidylserine binding protein) (SDPR), mRNA.	0.050146	0.0417672	-0.0089391	-0.0447687	-0.0621962	-0.206253
13079	Homo sapiens	LOC253772	XM_172526	22053209	Homo sapiens similar to diaphanous 2 isoform 156 (LOC253772), mRNA.	0.0500529	0.0471449	0.0169407	0.0255746	0.0774861	0.305895
7601	Homo sapiens	LOC344570	XM_293486	29727254	Homo sapiens similar to RIKEN cDNA 1300017J02 (LOC344570), mRNA.	0.0496435	0.0347128	0.0227175	-0.0229442	-0.0463819	-0.189886
20623	Homo sapiens	RAG1	NM_000448	4557840	Homo sapiens recombination activating gene 1 (RAG1), mRNA.	0.0495525	0.0588271	0.058105	0.0382378	0.0596976	0.28039
7781	Homo sapiens	LOC344646	XM_298187	29728294	Homo sapiens LOC344646 (LOC344646), mRNA.	0.0495115	0.0275656	0.0144631	0.0618079	0.048458	0.216765
38798	Homo sapiens	CYP4X1	NM_178033	29837647	Homo sapiens likely ortholog of rat cytochrome P450 4X1 (CYP4X1), mRNA.	0.049448	0.036354	0.0457053	-0.000618737	-0.0305073	-0.226859
3242	Homo sapiens	LOC350646	XM_303065	30147013	Homo sapiens LOC350646 (LOC350646), mRNA.	0.0492692	-0.0301926	0.0333191	0.0158133	0.0159678	-0.189499
31695	Homo sapiens	LDLR	NM_000527	8051613	Homo sapiens low density lipoprotein receptor (familial hypercholesterolemia) (LDLR), mRNA.	0.0490692	-0.044743	-0.155981	-0.0623982	0.0238847	0.179136
25643	Homo sapiens	FLJ20671	NM_017924	19923511	Homo sapiens hypothetical protein FLJ20671 (FLJ20671), mRNA.	0.0490679	0.0760534	-0.0111644	0.0040505	0.0323423	0.196002
3641	Homo sapiens	CUL3	NM_003590	4503164	Homo sapiens cullin 3 (CUL3), mRNA.	0.0490328	0.0328134	0.0234811	-0.00745805	0.0199784	0.275442
16602	Homo sapiens	LOC138044	XM_070732	27481932	Homo sapiens LOC138044 (LOC138044), mRNA.	0.0489732	0.0661417	0.0529586	0.0201452	0.041935	0.259174
4445	Homo sapiens	BCL2L11	NM_138622	20336316	Homo sapiens BCL2-like 11 (apoptosis facilitator) (BCL2L11), transcript variant 2, mRNA.	0.0487839	0.0403706	0.0361096	-0.00567668	0.0541148	0.449276
24071	Homo sapiens	LOC341341	XM_292017	29742253	Homo sapiens similar to protease (LOC341341), mRNA.	0.0486008	0.0375937	0.0272512	0.0450387	-0.00597433	-0.194444
7739	Homo sapiens	LOC339929	XM_295105	29731998	Homo sapiens LOC339929 (LOC339929), mRNA.	0.048577	0.0338084	-0.0422779	0.0613681	0.107357	0.283909
32	Homo sapiens	CTSK	NM_000396	23110958	Homo sapiens cathepsin K (pycnodysostosis) (CTSK), mRNA.	0.0484897	0.0259628	-0.0175862	0.0908197	0.0601429	0.305525
20046	Homo sapiens	LOC340640	XM_291653	30153849	Homo sapiens similar to proline-rich glycoprotein (sgp158) (LOC340640), mRNA.	0.0484373	-0.0643761	0.0920782	0.0343713	-0.0293848	-0.196987
4226	Homo sapiens	TRPM8	NM_024080	21361690	Homo sapiens transient receptor potential cation channel, subfamily M, member 8 (TRPM8), mRNA.	0.048368	0.0771814	0.0188593	0.043759	0.0317577	0.217524
19155	Homo sapiens	GDF10	NM_004962	11641417	Homo sapiens growth differentiation factor 10 (GDF10), mRNA.	0.0483463	0.0412303	0.0619097	-0.00824585	-0.028387	-0.209265
30086	Homo sapiens	MAP2K3	NM_145110	21618350	Homo sapiens mitogen-activated protein kinase kinase 3 (MAP2K3), transcript variant C, mRNA.	0.0483157	0.191275	0.048347	0.0251833	0.0284346	0.0632889
2876	Homo sapiens	LOC343302	XM_295475	29730702	Homo sapiens LOC343302 (LOC343302), mRNA.	0.048274	0.0371583	0.00698135	-0.00876299	0.068841	0.280411
7773	Homo sapiens	LOC344635	XM_298178	29728052	Homo sapiens LOC344635 (LOC344635), mRNA.	0.0482586	0.00982652	0.0293923	-0.00430073	-0.0284196	-0.183992
5817	Homo sapiens	LOC348673	XM_300813	30147730	Homo sapiens similar to RIKEN cDNA 4930556B16 (LOC348673), mRNA.	0.04813	-0.106962	0.0516697	-0.0611599	-0.0530964	0.188836
18893	Homo sapiens	LOC352627	XM_305836	30149827	Homo sapiens LOC352627 (LOC352627), mRNA.	0.0480722	0.00443172	-0.0377451	0.0492856	0.0703717	0.327443
19068	Homo sapiens	ITIH2	NM_002216	4504782	Homo sapiens inter-alpha (globulin) inhibitor, H2 polypeptide (ITIH2), mRNA.	0.0478098	0.125146	0.027387	0.0226952	0.104002	0.297127
19289	Homo sapiens	KIAA0844	NM_014951	7662331	Homo sapiens KIAA0844 protein (KIAA0844), mRNA.	0.0476441	0.0123758	0.065058	0.0952706	0.131731	0.178581
20329	Homo sapiens	LOC340883	XM_295829	29740661	Homo sapiens LOC340883 (LOC340883), mRNA.	0.0476122	-0.0257239	-0.070286	0.112187	0.0999914	0.371509
34319	Homo sapiens	LOC339569	XM_295003	29744605	Homo sapiens LOC339569 (LOC339569), mRNA.	0.0474575	-0.0193166	0.0498584	0.0664689	-0.0051021	-0.211867
35725	Homo sapiens	LOC348604	XM_302838	30159249	Homo sapiens LOC348604 (LOC348604), mRNA.	0.0473745	0.0176308	0.042421	0.0247708	-0.00356356	-0.26913
11676	Homo sapiens	LOC351837	XM_305166	30152193	Homo sapiens LOC351837 (LOC351837), mRNA.	0.0471224	-0.0161251	0.0291411	0.0745072	0.00541409	-0.20933
656	Homo sapiens	MMP23B	NM_006983	5902003	Homo sapiens matrix metalloproteinase 23B (MMP23B), mRNA.	0.0470912	0.0785814	0.0281845	0.0267436	-0.0194906	-0.183257
4360	Homo sapiens	BOLL	NM_033030	22027644	Homo sapiens bol, boule-like (Drosophila) (BOLL), mRNA.	0.0469974	0.0286128	0.0540172	0.00505719	-0.0208274	-0.177487
27457	Homo sapiens	LOC342130	XM_296667	29740582	Homo sapiens LOC342130 (LOC342130), mRNA.	0.046882	0.0966102	0.0616517	0.0110347	0.0502078	0.249917
3110	Homo sapiens	LOC348415	XM_301151	30149550	Homo sapiens similar to Voltage-dependent anion-selective channel protein 1 (VDAC-1) (rVDAC1) (Outer mitochondrial membrane protein porin 1) (LOC348415), mRNA.	0.0468106	-0.0374583	0.0168701	0.0559692	-0.00992708	-0.185665
25973	Homo sapiens	LOC122750	XM_063317	17476703	Homo sapiens similar to seven transmembrane helix receptor (LOC122750), mRNA.	0.0466908	0.0671473	0.100958	0.102516	-0.00254279	-0.213776
13215	Homo sapiens	LOC282897	XM_212598	29740006	Homo sapiens similar to Olfactory receptor 5U1 (Hs6M1-28) (LOC282897), mRNA.	0.0466342	0.093876	0.0894664	0.0986519	0.00764399	-0.192364
18281	Homo sapiens	LOC169505	XM_095725	29731938	Homo sapiens similar to 5133401N09Rik protein (LOC169505), mRNA.	0.046574	0.0242665	0.0570228	0.0829138	0.0434311	-0.218594
24222	Homo sapiens	LOC341380	XM_296150	29742523	Homo sapiens LOC341380 (LOC341380), mRNA.	0.046479	0.0686293	0.0360478	-0.00536829	0.0605556	0.247186
15224	Homo sapiens	MYO1G	XM_291223	29734951	Homo sapiens myosin IG (MYO1G), mRNA.	0.0463731	-0.0224291	0.034885	0.0638034	-0.0157292	-0.212365
29589	Homo sapiens	HUMGT198A	NM_013290	24475951	Homo sapiens GT198, complete ORF (HUMGT198A), mRNA.	0.0463653	0.0750688	0.0668036	0.0227227	0.044031	0.219009
5241	Homo sapiens	LOC343995	XM_292875	30147248	Homo sapiens similar to MHC class II regulatory factor RFX1 (RFX) (Enhancer factor C) (EF-C) (LOC343995), mRNA.	0.0461524	0.0399481	0.00742466	0.0109254	0.0560765	0.336842
28885	Homo sapiens	LOC342339	XM_296812	30158966	Homo sapiens similar to hypothetical protein (LOC342339), mRNA.	0.0460865	0.00953251	0.0452438	0.0159049	-0.0127964	-0.177859
9342	Homo sapiens	LOC345355	XM_293796	29730886	Homo sapiens similar to PEG1/MEST (LOC345355), mRNA.	0.0459578	0.0792746	0.0576522	0.0181408	0.0398974	0.206837
17276	Homo sapiens	LOC352396	XM_305628	30150175	Homo sapiens LOC352396 (LOC352396), mRNA.	0.045754	0.178559	0.00330844	0.00966361	-0.0271937	-0.071061
8182	Homo sapiens	LOC351469	XM_304895	30148359	Homo sapiens LOC351469 (LOC351469), mRNA.	0.0456272	0.0177168	0.0314167	0.00442481	-0.0236345	-0.1826
16318	Homo sapiens	MGC3113	NM_024035	13128985	Homo sapiens hypothetical protein MGC3113 (MGC3113), mRNA.	0.0455517	0.0776237	0.0150736	0.068056	0.0723972	0.195642
27468	Homo sapiens	LOC342147	XM_296680	29740868	Homo sapiens LOC342147 (LOC342147), mRNA.	0.0454101	-0.00882184	0.0513655	0.0874152	0.0491494	-0.2205
9970	Homo sapiens	ANXA6	NM_001155	4809274	Homo sapiens annexin A6 (ANXA6), transcript variant 1, mRNA.	0.0452512	0.00782166	0.0874862	0.0549816	0.0378633	-0.18309
8757	Homo sapiens	COL25A1	NM_032518	14210525	Homo sapiens collagen, type XXV, alpha 1 (COL25A1), mRNA.	0.0452176	0.0394054	0.0269858	0.0151275	0.0778178	0.232215
6126	Homo sapiens	LOC351321	XM_304454	30150282	Homo sapiens LOC351321 (LOC351321), mRNA.	0.0452065	0.038838	0.00184595	0.0390056	0.0429518	0.21532
16896	Homo sapiens	LOC347031	XM_294488	29736755	Homo sapiens similar to Ras-related protein Rab-9A (Rab-9) (LOC347031), mRNA.	0.0450966	0.00689644	0.021602	-0.00714511	0.0247141	0.212716
36129	Homo sapiens	SNX12	NM_013346	23111029	Homo sapiens sorting nexin 12 (SNX12), mRNA.	0.0450387	0.0276368	0.0240119	-0.024672	-0.00664395	-0.177845
25540	Homo sapiens	PLEKHC1	NM_006832	29789005	Homo sapiens pleckstrin homology domain containing, family C (with FERM domain) member 1 (PLEKHC1), mRNA.	0.0450209	0.199916	0.00508928	-0.0660882	-0.100861	-0.135112
24814	Homo sapiens	LOC145078	XM_015840	13650329	Homo sapiens similar to hypothetical protein MGC37309 (LOC145078), mRNA.	0.0449249	0.0850516	0.0411854	0.0868729	0.0838209	0.374946
1056	Homo sapiens	DKFZp547M236	NM_018713	8922154	Homo sapiens hypothetical protein DKFZp547M236 (DKFZp547M236), mRNA.	0.0447902	0.0683249	0.0317742	-0.00690618	0.032441	0.300856
9179	Homo sapiens	LOC285544	XM_209655	30149262	Homo sapiens similar to beta-1,4 mannosyltransferase (LOC285544), mRNA.	0.044788	-0.00587906	0.0436002	0.0170054	0.0288948	-0.203552
13139	Homo sapiens	LOC285833	XM_209790	27498493	Homo sapiens LOC285833 (LOC285833), mRNA.	0.0447246	0.0666588	0.0702479	-0.0015057	0.0142702	0.24275
11732	Homo sapiens	LOC351901	XM_305224	30152882	Homo sapiens LOC351901 (LOC351901), mRNA.	0.0446236	0.04371	0.00554	-0.033637	0.0084289	0.194211
8998	Homo sapiens	LOC132830	XM_068057	29730797	Homo sapiens similar to hepatocellular carcinoma-associated antigen 59 (LOC132830), mRNA.	0.044598	-0.0433797	-0.0165933	0.0123947	0.0206175	0.176591
13480	Homo sapiens	LOC345869	XM_299168	29739270	Homo sapiens LOC345869 (LOC345869), mRNA.	0.0445269	-1.77207e-05	0.0464988	-0.0154515	-0.0210984	-0.207576
8336	Homo sapiens	CSN2	NM_001891	4503086	Homo sapiens casein beta (CSN2), mRNA.	0.0445148	0.0185944	0.0378702	0.0191199	-0.0073292	-0.183731
6972	Homo sapiens	B3GALT3	NM_033167	15451874	Homo sapiens UDP-Gal:betaGlcNAc beta 1,3-galactosyltransferase, polypeptide 3 (B3GALT3), transcript variant 2, mRNA.	0.0445033	0.0744959	0.0402798	0.0161328	0.0677449	0.287566
1138	Homo sapiens	PTBP2	NM_021190	10863996	Homo sapiens polypyrimidine tract binding protein 2 (PTBP2), mRNA.	0.0444627	-0.0236	0.0397614	0.0321541	0.0109776	-0.209074
33245	Homo sapiens	LOC284415	XM_211457	27500820	Homo sapiens LOC284415 (LOC284415), mRNA.	0.0444323	0.0254257	0.0840669	0.0966582	-0.0166937	-0.230657
36435	Homo sapiens	ZDHHC15	NM_144969	21450652	Homo sapiens zinc finger, DHHC domain containing 15 (ZDHHC15), mRNA.	0.0440279	0.0378447	0.0407523	0.036468	0.00782533	-0.195502
7744	Homo sapiens	LOC344576	XM_298138	29727302	Homo sapiens LOC344576 (LOC344576), mRNA.	0.0439647	0.017448	0.0470435	0.00702168	9.92236e-05	-0.191943
4130	Homo sapiens	IL1F9	NM_019618	27894314	Homo sapiens interleukin 1 family, member 9 (IL1F9), mRNA.	0.0439316	-0.015842	0.0268059	0.0226304	-0.00471187	-0.211726
20721	Homo sapiens	FLI1	NM_002017	7110592	Homo sapiens Friend leukemia virus integration 1 (FLI1), mRNA.	0.043841	0.0461948	0.037075	0.00407347	0.0518674	0.180322
36862	Homo sapiens	LOC286505	XM_212327	27486522	Homo sapiens hypothetical protein LOC286505 (LOC286505), mRNA.	0.043799	-0.0286517	-0.00360819	0.0304289	0.0879831	0.409633
21423	Homo sapiens	OR51B2	NM_033180	15042966	Homo sapiens olfactory receptor, family 51, subfamily B, member 2 (OR51B2), mRNA.	0.0436323	0.0192438	0.0141373	0.0678543	0.0524782	0.176768
33373	Homo sapiens	LOC342966	XM_292846	30155900	Homo sapiens similar to olfactory receptor MOR146-1 (LOC342966), mRNA.	0.0436139	0.00327936	0.0471351	0.0554551	0.001497	-0.229476
8865	Homo sapiens	FLJ32028	NM_152680	22749366	Homo sapiens hypothetical protein FLJ32028 (FLJ32028), mRNA.	0.0435902	0.0457479	0.0881361	0.152594	0.170733	0.277333
29094	Homo sapiens	LOC350321	XM_304004	30159106	Homo sapiens LOC350321 (LOC350321), mRNA.	0.0435272	0.0538388	0.0638222	0.0714008	-0.00358225	-0.197101
10708	Homo sapiens	CCL28	NM_148672	22538810	Homo sapiens chemokine (C-C motif) ligand 28 (CCL28), transcript variant 2, mRNA.	0.0434881	0.0204644	0.00861742	0.0225541	0.00302102	0.262386
13067	Homo sapiens	LOC221399	XM_168134	20555039	Homo sapiens LOC221399 (LOC221399), mRNA.	0.0432384	0.0502987	0.0393313	0.00277634	0.0479935	0.18561
17007	Homo sapiens	LOC346824	XM_299769	29734624	Homo sapiens LOC346824 (LOC346824), mRNA.	0.0430737	0.0646491	0.0568872	-0.00503052	-0.0226504	-0.205281
15392	Homo sapiens	LOC349104	XM_295198	29734891	Homo sapiens similar to hypothetical protein LOC221810 (LOC349104), mRNA.	0.0429964	-0.00897347	0.0334994	0.0738989	0.0519466	0.227795
9778	Homo sapiens	LOC351636	XM_304993	30147644	Homo sapiens LOC351636 (LOC351636), mRNA.	0.0429651	-0.0337403	0.00926343	0.021913	0.059678	0.348405
25043	Homo sapiens	LOC341762	XM_292211	29738969	Homo sapiens similar to 60S ribosomal protein L34 (LOC341762), mRNA.	0.0427908	0.00476859	0.0020724	-0.000444425	0.0483783	0.25531
20269	Homo sapiens	LOC340798	XM_295762	29739678	Homo sapiens LOC340798 (LOC340798), mRNA.	0.042728	0.0592065	-0.00724747	0.014434	0.0131855	0.358785
19550	Homo sapiens	NY-BR-1	NM_052997	16506284	Homo sapiens breast cancer antigen NY-BR-1 (NY-BR-1), mRNA.	0.0424647	-0.0158763	0.0181323	0.0287695	-0.0261183	-0.177987
18463	Homo sapiens	LOC340472	XM_294527	29732458	Homo sapiens similar to protein phosphatase 2A inhibitor-2 I-2PP2A (LOC340472), mRNA.	0.042412	0.068783	0.0170401	0.014411	0.0795511	0.240487
16256	Homo sapiens	PRO2949	NM_018544	20591457	Homo sapiens hypothetical protein PRO2949 (PRO2949), mRNA.	0.0423949	0.0808305	0.010102	0.0132793	0.0394615	0.252154
16932	Homo sapiens	LOC346714	XM_299677	29733459	Homo sapiens LOC346714 (LOC346714), mRNA.	0.0423897	0.0934618	-0.0245599	-0.0355115	-0.0450362	0.291621
14414	Homo sapiens	FLJ20311	NM_017760	21361650	Homo sapiens hypothetical protein FLJ20311 (FLJ20311), mRNA.	0.0423199	-0.0427664	-0.00375592	0.0238746	0.0756139	0.321346
23760	Homo sapiens	DKFZp761O2018	XM_044062	30157591	Homo sapiens hypothetical protein DKFZp761O2018 (DKFZp761O2018), mRNA.	0.0422938	0.0115114	0.0262871	0.0562283	0.00967739	-0.186064
16906	Homo sapiens	LOC340353	XM_295221	30151038	Homo sapiens LOC340353 (LOC340353), mRNA.	0.0422747	0.0452303	0.0218276	-0.0136477	-0.046885	-0.190925
21781	Homo sapiens	LOC120376	XM_071712	29744283	Homo sapiens LOC120376 (LOC120376), mRNA.	0.0421703	0.0142189	0.022446	0.0483645	0.00139872	-0.188356
20346	Homo sapiens	LOC340944	XM_295847	29741133	Homo sapiens LOC340944 (LOC340944), mRNA.	0.0421094	0.0940471	0.052585	-0.0392964	0.0393522	0.257195
4446	Homo sapiens	BCL2L11	NM_138623	20336318	Homo sapiens BCL2-like 11 (apoptosis facilitator) (BCL2L11), transcript variant 3, mRNA.	0.042073	0.0220333	0.0389403	-0.00361942	0.0608409	0.473268
15008	Homo sapiens	FLJ22037	XM_168215	20539199	Homo sapiens hypothetical protein FLJ22037 (FLJ22037), mRNA.	0.0420373	0.0287939	0.00714332	0.0331161	0.0478421	0.243152
19899	Homo sapiens	LOC221042	XM_167669	27482675	Homo sapiens LOC221042 (LOC221042), mRNA.	0.041906	-0.0811079	0.00275936	0.0185306	-0.0367728	-0.196218
29011	Homo sapiens	LOC350260	XM_303921	30158607	Homo sapiens LOC350260 (LOC350260), mRNA.	0.0417418	0.00490254	0.0361634	6.54123e-05	-0.0152703	-0.190869
7738	Homo sapiens	LOC339933	XM_295104	29732050	Homo sapiens LOC339933 (LOC339933), mRNA.	0.0416964	0.00602911	0.0246862	-0.0532559	-0.0724251	-0.232364
8191	Homo sapiens	LOC351534	XM_304904	30149134	Homo sapiens LOC351534 (LOC351534), mRNA.	0.0414448	0.0428495	0.0551766	0.0307452	0.0111376	-0.182791
5157	Homo sapiens	LOC285138	XM_211778	27477979	Homo sapiens LOC285138 (LOC285138), mRNA.	0.041375	0.0366715	0.00609015	0.099151	0.0377699	0.205708
8048	Homo sapiens	LOC348789	XM_302886	30147520	Homo sapiens LOC348789 (LOC348789), mRNA.	0.0412154	-0.0318153	-0.0277137	-0.0188066	-0.0142143	0.202556
35391	Homo sapiens	FLJ31568	NM_152509	22749056	Homo sapiens hypothetical protein FLJ31568 (FLJ31568), mRNA.	0.0411725	0.0155104	-0.0117924	-0.00849116	0.025353	0.228568
17310	Homo sapiens	LOC349174	XM_305662	30150655	Homo sapiens LOC349174 (LOC349174), mRNA.	0.0411273	0.0238841	0.0223564	0.048639	0.0597566	0.217142
35576	Homo sapiens	LOC284898	XM_211685	27501204	Homo sapiens hypothetical protein LOC284898 (LOC284898), mRNA.	0.0408614	0.0750053	0.0595616	-0.00108372	0.00977345	0.178481
16377	Homo sapiens	DKFZp761D112	NM_032297	14150051	Homo sapiens hypothetical protein DKFZp761D112 (DKFZp761D112), mRNA.	0.0408479	0.0559962	0.0212919	0.0331708	0.0489698	0.193803
5582	Homo sapiens	LOC344234	XM_297459	29730141	Homo sapiens LOC344234 (LOC344234), mRNA.	0.040753	0.176803	0.0297362	-0.0102797	0.030187	-0.00135612
11235	Homo sapiens	LOC345753	XM_293955	29737605	Homo sapiens similar to bA110H4.2 (similar to membrane protein) (LOC345753), mRNA.	0.0406804	-0.0318323	0.0260966	0.0245059	-0.0102361	-0.17252
21594	Homo sapiens	MS4A1	NM_152866	23110988	Homo sapiens membrane-spanning 4-domains, subfamily A, member 1 (MS4A1), transcript variant 1, mRNA.	0.0406246	0.0904012	0.0237719	0.0191848	-0.0324095	-0.181186
10648	Homo sapiens	S100Z	NM_130772	18640743	Homo sapiens S100Z protein (S100Z), mRNA.	0.0406242	0.00945999	0.0243892	-0.00430353	-0.0294283	-0.208496
7966	Homo sapiens	LOC348786	XM_300841	30147424	Homo sapiens similar to vestigial like 2 (LOC348786), mRNA.	0.0406173	0.0311771	-0.0486869	0.0597669	0.0792173	0.321223
36451	Homo sapiens	PPEF1	NM_152225	23312375	Homo sapiens protein phosphatase, EF hand calcium-binding domain 1 (PPEF1), transcript variant 2, mRNA.	0.040588	0.0535544	-0.0098346	0.0160388	0.0391614	0.228006
3782	Homo sapiens	APACD	NM_005783	18104958	Homo sapiens ATP binding protein associated with cell differentiation (APACD), mRNA.	0.0405573	0.0566485	0.0124403	0.00967748	0.0203014	0.266796
23912	Homo sapiens	LOC254786	XM_171581	30157140	Homo sapiens similar to olfactory receptor MOR111-4 (LOC254786), mRNA.	0.0403903	0.0288792	0.0442201	0.0450157	-0.0115341	-0.178476
12149	Homo sapiens	MAN1A1	NM_005907	24497518	Homo sapiens mannosidase, alpha, class 1A, member 1 (MAN1A1), mRNA.	0.0403325	-6.89205e-05	0.00500219	0.122957	0.138187	0.417579
37525	Homo sapiens	LOC352890	XM_304763	30146837	Homo sapiens LOC352890 (LOC352890), mRNA.	0.04022	0.0279474	-0.0513618	0.0122828	0.0478471	0.185118
13770	Homo sapiens	LOC352108	XM_302289	30155264	Homo sapiens similar to 60S RIBOSOMAL PROTEIN L6 (TAX-RESPONSIVE ENHANCER ELEMENT BINDING PROTEIN 107) (TAXREB107) (LOC352108), mRNA.	0.0400868	-0.00134641	-0.00142065	0.042207	0.0332406	0.191467
13553	Homo sapiens	LOC346059	XM_299250	29740931	Homo sapiens LOC346059 (LOC346059), mRNA.	0.0399918	-4.72622e-05	0.0296511	0.0122689	-0.0261366	-0.180211
9715	Homo sapiens	LOC348921	XM_302153	30149403	Homo sapiens similar to UDP glycosyltransferase 2 family, polypeptide A1; UDP glucuronosyltransferase 2 family, polypeptide A1 (LOC348921), mRNA.	0.0398078	0.0484594	0.0574709	0.0344887	-0.000134124	-0.190052
7820	Homo sapiens	LOC344710	XM_298234	29729521	Homo sapiens LOC344710 (LOC344710), mRNA.	0.0396112	-0.00521482	0.0361117	0.0737401	-0.0113331	-0.215919
6154	Homo sapiens	LOC351347	XM_304482	30150344	Homo sapiens LOC351347 (LOC351347), mRNA.	0.0395991	-0.00576537	0.0405354	0.103866	0.0301009	-0.221242
3118	Homo sapiens	LOC350799	XM_301161	30149607	Homo sapiens similar to dimethylanaline monooxygenase (LOC350799), mRNA.	0.0392573	0.0384633	-0.00188532	0.00452906	0.0153969	0.386364
21891	Homo sapiens	LOC219417	XM_166805	30156901	Homo sapiens similar to seven transmembrane helix receptor (LOC219417), mRNA.	0.039172	-0.0288122	0.0471252	0.0593383	-0.0183038	-0.234244
31645	Homo sapiens	LOC350562	XM_304199	30157042	Homo sapiens LOC350562 (LOC350562), mRNA.	0.0391341	0.0744039	0.00868405	0.041752	0.0586868	0.234504
942	Homo sapiens	LRP8	NM_017522	15451865	Homo sapiens low density lipoprotein receptor-related protein 8, apolipoprotein e receptor (LRP8), transcript variant 3, mRNA.	0.0390205	0.135205	0.0827494	0.0630965	0.10581	0.198976
21542	Homo sapiens	FLJ25416	NM_145018	25072198	Homo sapiens hypothetical protein FLJ25416 (FLJ25416), mRNA.	0.0390049	0.0174354	-0.009559	0.0692018	0.0960459	0.196834
23196	Homo sapiens	EP400	NM_015409	24475633	Homo sapiens E1A binding protein p400 (EP400), mRNA.	0.0389517	0.0381773	0.0408062	0.027074	0.029681	0.18533
35897	Homo sapiens	SH2D1A	NM_002351	4506922	Homo sapiens SH2 domain protein 1A, Duncan's disease (lymphoproliferative syndrome) (SH2D1A), mRNA.	0.0388609	-0.0346357	0.0170932	0.0191301	0.0688697	0.238767
17245	Homo sapiens	LOC352531	XM_302466	30152085	Homo sapiens similar to RNA polymerase II, AMAnitin resistant AMA-1 (ama-1) (LOC352531), mRNA.	0.0387943	0.0418614	0.0599405	0.0514958	0.0451793	-0.177719
15913	Homo sapiens	ADRA1A	NM_000680	4501960	Homo sapiens adrenergic, alpha-1A-, receptor (ADRA1A), transcript variant 1, mRNA.	0.038656	0.0232988	-0.00395177	0.0561889	0.0778635	0.202947
36183	Homo sapiens	TRO	NM_016157	29540550	Homo sapiens trophinin (TRO), transcript variant 3, mRNA.	0.0384852	0.0382561	0.00963991	0.0501069	0.0634609	0.205383
12347	Homo sapiens	TUBE1	NM_016262	21314656	Homo sapiens tubulin, epsilon 1 (TUBE1), mRNA.	0.0384267	-0.00613198	0.0596966	0.00937821	0.0026674	-0.18989
11498	Homo sapiens	LOC345694	XM_299006	29737152	Homo sapiens LOC345694 (LOC345694), mRNA.	0.0384221	0.0451613	0.0920131	0.00787182	-0.0343898	-0.27959
7412	Homo sapiens	FLJ35036	XM_172341	27478111	Homo sapiens hypothetical protein FLJ35036 (FLJ35036), mRNA.	0.0383874	0.00540301	0.0179019	-0.000261351	0.0438873	0.282384
22483	Homo sapiens	LOC341238	XM_296050	29746368	Homo sapiens LOC341238 (LOC341238), mRNA.	0.0382705	-0.0043047	0.0129272	0.0665372	0.0483654	0.181908
17079	Homo sapiens	LOC346930	XM_299854	29735484	Homo sapiens LOC346930 (LOC346930), mRNA.	0.0382688	-0.0359984	0.024271	0.017271	-0.0119528	-0.197555
21248	Homo sapiens	SYT13	NM_020826	24308232	Homo sapiens synaptotagmin XIII (SYT13), mRNA.	0.0382516	-0.0373731	0.00495191	-0.00239128	-0.0567233	-0.202182
12588	Homo sapiens	FLJ14909	NM_032860	21361874	Homo sapiens hypothetical protein FLJ14909 (FLJ14909), mRNA.	0.0382127	0.0814396	0.0469204	0.0691946	0.0571763	0.181799
35320	Homo sapiens	PANX2	NM_052839	16418340	Homo sapiens pannexin 2 (PANX2), mRNA.	0.0381058	-0.0371434	-0.0173537	0.0211164	-0.0261572	-0.180358
26309	Homo sapiens	LOC348043	XM_301473	30152896	Homo sapiens similar to Ribosomal protein L22p/L17e (LOC348043), mRNA.	0.0380958	0.0178249	0.0486345	0.0583332	0.00620524	-0.185674
33033	Homo sapiens	LOC147711	XM_085851	27485273	Homo sapiens similar to hypothetical protein FLJ30747 (LOC147711), mRNA.	0.0380082	0.0235181	0.00603231	0.0165923	0.0336511	0.268336
2357	Homo sapiens	LOC284492	XM_211487	27477474	Homo sapiens LOC284492 (LOC284492), mRNA.	0.0379938	0.0853018	-0.0113504	0.100749	0.112734	0.261191
4539	Homo sapiens	FLJ37953	NM_152382	22748818	Homo sapiens hypothetical protein FLJ37953 (FLJ37953), mRNA.	0.0379837	0.0363783	-0.00436293	0.00499927	0.0106431	0.191714
32567	Homo sapiens	KIAA1872	NM_033064	29336042	Homo sapiens KIAA1872 protein (KIAA1872), mRNA.	0.0379132	-0.0204223	0.0398116	-0.0192451	-0.0234425	-0.200343
29003	Homo sapiens	LOC348176	XM_302673	30158772	Homo sapiens hypothetical gene supported by AK096066 (LOC348176), mRNA.	0.0378099	0.0504275	-0.0447891	-0.0426859	0.0189034	0.262215
10077	Homo sapiens	STC2	NM_003714	4507266	Homo sapiens stanniocalcin 2 (STC2), mRNA.	0.0377734	-0.0042826	0.0387117	-0.00274756	-0.0124934	0.220172
10850	Homo sapiens	LOC133384	XM_068321	17438179	Homo sapiens similar to growth differentiation factor 3 precursor (LOC133384), mRNA.	0.0375407	0.0348187	0.0556598	0.0300053	0.0593285	0.366835
31729	Homo sapiens	TBXA2R	NM_001060	27545324	Homo sapiens thromboxane A2 receptor (TBXA2R), mRNA.	0.0374958	-0.019273	0.03512	0.0825252	0.0265534	-0.191496
5815	Homo sapiens	LOC348702	XM_300808	30147818	Homo sapiens similar to anaphase-promoting complex 1 (meiotic checkpoint regulator) (LOC348702), mRNA.	0.0374766	0.0521507	0.0857124	0.0362757	0.0177412	-0.211042
8598	Homo sapiens	LYAR	NM_017816	8923397	Homo sapiens hypothetical protein FLJ20425 (LYAR), mRNA.	0.0372722	0.0382826	0.00679908	0.10655	0.0735174	0.254269
32971	Homo sapiens	LOC126167	XM_058997	27500805	Homo sapiens similar to Hypothetical zinc finger protein KIAA1559 (LOC126167), mRNA.	0.0372509	0.0472397	-0.00735407	0.0514193	0.0895024	0.459749
9698	Homo sapiens	LOC348896	XM_302136	30149005	Homo sapiens similar to HLA class II histocompatibility antigen, DP(W4) beta chain precursor (LOC348896), mRNA.	0.037185	-0.178439	0.021838	-0.00522011	-0.0247281	-0.129387
21215	Homo sapiens	CRTAM	NM_019604	9624976	Homo sapiens class-I MHC-restricted T cell associated molecule (CRTAM), mRNA.	0.0369836	0.0844127	0.0346529	-0.0182613	0.023929	0.199692
1392	Homo sapiens	MGC12538	NM_032746	14249373	Homo sapiens hypothetical protein MGC12538 (MGC12538), mRNA.	0.0369678	-0.0249009	-0.0168434	0.0173446	0.0323615	0.224051
33968	Homo sapiens	C20orf160	NM_080625	18079327	Homo sapiens chromosome 20 open reading frame 160 (C20orf160), mRNA.	0.036949	-0.0281112	0.0889689	0.0584526	-0.000259984	-0.234536
2687	Homo sapiens	LOC343563	XM_291645	29733817	Homo sapiens similar to seven transmembrane helix receptor (LOC343563), mRNA.	0.0369216	-0.000835952	0.0192397	-0.0295174	-0.0317961	-0.246694
4126	Homo sapiens	UGT1A3	NM_019093	13487899	Homo sapiens UDP glycosyltransferase 1 family, polypeptide A3 (UGT1A3), mRNA.	0.0368458	0.0051566	0.00740856	0.0690639	0.0626474	0.33261
29177	Homo sapiens	GAS	NM_000805	6005999	Homo sapiens gastrin (GAS), mRNA.	0.0368348	-0.0172563	0.00909636	0.0643964	0.0377088	-0.184182
27157	Homo sapiens	LOC283664	XM_208773	27482660	Homo sapiens LOC283664 (LOC283664), mRNA.	0.0368255	0.0961742	0.0166519	-0.00607241	0.0424989	0.2979
22442	Homo sapiens	LOC341164	XM_296006	29745413	Homo sapiens LOC341164 (LOC341164), mRNA.	0.0367922	0.0433474	-0.000477332	-0.00138405	0.0317603	0.19464
24185	Homo sapiens	LOC341319	XM_296105	29742209	Homo sapiens LOC341319 (LOC341319), mRNA.	0.0367391	0.0216161	-0.00129355	0.0205535	0.0279517	0.250746
9716	Homo sapiens	LOC348922	XM_302154	30149405	Homo sapiens similar to hypothetical protein FLJ21934 (LOC348922), mRNA.	0.0365503	-0.0656258	0.0533754	0.0275805	0.0927064	0.432053
35798	Homo sapiens	F8	NM_000132	10518504	Homo sapiens coagulation factor VIII, procoagulant component (hemophilia A) (F8), transcript variant 1, mRNA.	0.0364875	0.0162121	0.000371561	-0.0504284	-0.0595086	-0.220315
1127	Homo sapiens	FHR-3	NM_021023	10440561	Homo sapiens complement factor H related 3 (FHR-3), mRNA.	0.036377	0.00188542	0.0243578	0.0465951	0.00596982	-0.190621
27266	Homo sapiens	LOC339003	XM_290660	30156050	Homo sapiens similar to HP95 (LOC339003), mRNA.	0.0362441	0.0145536	0.0254851	0.00796924	0.0204599	0.374951
1251	Homo sapiens	FLJ23476	NM_024640	13375875	Homo sapiens hypothetical protein FLJ23476 (FLJ23476), mRNA.	0.0362114	0.0680067	-0.0045756	0.0245893	0.0700804	0.220154
26701	Homo sapiens	FLJ20516	NM_017858	8923484	Homo sapiens hypothetical protein FLJ20516 (FLJ20516), mRNA.	0.0361774	0.0183263	0.0105225	0.0680639	0.0810097	0.200234
20741	Homo sapiens	MMP10	NM_002425	4505204	Homo sapiens matrix metalloproteinase 10 (stromelysin 2) (MMP10), mRNA.	0.0361347	0.0828207	0.371803	0.652806	0.783103	0.906941
20144	Homo sapiens	LOC340914	XM_291772	29741026	Homo sapiens similar to PaTched Related PTR-2 (104.4 kD) (ptr-2) (LOC340914), mRNA.	0.0360597	0.0894632	0.0706486	-0.00430161	0.0623763	0.269166
23796	Homo sapiens	LOC120879	XM_062330	17454044	Homo sapiens similar to protein tyrosine phosphatase, receptor type, Q (LOC120879), mRNA.	0.0359881	-0.0373146	-9.92434e-05	-0.0586445	-0.0580446	-0.186394
7812	Homo sapiens	LOC344693	XM_298222	29729171	Homo sapiens LOC344693 (LOC344693), mRNA.	0.0359424	0.0261259	0.0515784	0.0136049	-0.0279296	-0.208899
21612	Homo sapiens	LCMR1	NM_153450	23592231	Homo sapiens lung cancer metastasis-related protein 1 (LCMR1), mRNA.	0.0358836	0.0862297	0.0393576	-0.024862	0.0190778	0.245169
10695	Homo sapiens	FLJ25395	NM_144722	21389508	Homo sapiens hypothetical protein FLJ25395 (FLJ25395), mRNA.	0.0358507	-0.0533037	-0.0111127	0.0291377	0.0532901	0.265045
7072	Homo sapiens	ZDHHC19	NM_144637	21389462	Homo sapiens zinc finger, DHHC domain containing 19 (ZDHHC19), mRNA.	0.0357902	-0.00136872	0.0561857	0.0278723	0.00981666	-0.195593
20296	Homo sapiens	LOC340832	XM_295791	29739913	Homo sapiens LOC340832 (LOC340832), mRNA.	0.0357567	0.00201325	-0.0169504	0.00216353	0.0294788	0.224007
26508	Homo sapiens	SGNE1	NM_003020	4506916	Homo sapiens secretory granule, neuroendocrine protein 1 (7B2 protein) (SGNE1), mRNA.	0.0357032	0.137874	0.0517096	0.135398	0.217465	0.388903
29297	Homo sapiens	MAP2K3	NM_002756	21618346	Homo sapiens mitogen-activated protein kinase kinase 3 (MAP2K3), transcript variant A, mRNA.	0.0355546	0.17901	0.043054	0.0271142	0.00765464	0.0276421
23765	Homo sapiens	KIAA0701	XM_045423	22058592	Homo sapiens KIAA0701 protein (KIAA0701), mRNA.	0.0354324	0.0879656	0.0410815	0.0454777	0.0766	0.218161
37283	Homo sapiens	LOC352845	XM_304731	30157698	Homo sapiens LOC352845 (LOC352845), mRNA.	0.0353857	0.0792189	0.0657486	-0.0411652	-0.0390477	-0.200267
13887	Homo sapiens	LOC352075	XM_305393	30160330	Homo sapiens LOC352075 (LOC352075), mRNA.	0.0353786	0.0428451	0.0624962	-0.019789	0.0210998	0.195837
29314	Homo sapiens	CCL2	NM_002982	22538812	Homo sapiens chemokine (C-C motif) ligand 2 (CCL2), mRNA.	0.0352479	-0.0287269	0.0614319	0.0479043	-0.0176458	-0.180443
13085	Homo sapiens	LOC254076	XM_173163	29739176	Homo sapiens LOC254076 (LOC254076), mRNA.	0.0350129	0.0179809	0.0318705	0.0453732	0.00506715	-0.201879
37321	Homo sapiens	TMSB4Y	NM_004202	4759243	Homo sapiens thymosin, beta 4, Y chromosome (TMSB4Y), mRNA.	0.0349507	0.00116249	0.0475519	0.0319006	0.0761574	0.250805
2448	Homo sapiens	LOC339424	XM_290890	29729549	Homo sapiens similar to FKSG62 (LOC339424), mRNA.	0.0349392	0.00835643	0.0435955	0.0743682	0.0446678	-0.192991
32702	Homo sapiens	MBD3L2	NM_144614	28144903	Homo sapiens methyl-CpG binding domain protein 3-like 2 (MBD3L2), mRNA.	0.0348838	0.0508511	0.0131494	0.0216517	0.0633326	0.236519
3436	Homo sapiens	LOC350901	XM_303260	30151721	Homo sapiens LOC350901 (LOC350901), mRNA.	0.0348029	0.0426762	0.0222276	0.0412975	0.0677363	0.241145
18472	Homo sapiens	LOC340484	XM_294539	29733211	Homo sapiens similar to 13 kDa-B polypeptide of iron-sulfur protein fraction of NADH:ubiquinone oxidoreductase [cattle, heart, Peptide Mitochondrial Partial, 114 aa] (LOC340484), mRNA.	0.0347544	0.0105777	0.0375563	-0.0135232	0.00386377	0.180192
34096	Homo sapiens	C20orf16	NM_175841	28559077	Homo sapiens chromosome 20 open reading frame 16 (C20orf16), transcript variant 3, mRNA.	0.0346242	0.0524049	0.036838	-0.0297882	0.0313789	0.231827
13795	Homo sapiens	LOC349037	XM_302942	30155192	Homo sapiens LOC349037 (LOC349037), mRNA.	0.0345558	0.0149025	0.027193	0.0504515	0.0140264	-0.225217
15580	Homo sapiens	LOC346602	XM_299584	29737304	Homo sapiens LOC346602 (LOC346602), mRNA.	0.0345271	0.0141704	0.00901214	0.0154178	0.0768305	0.324683
2773	Homo sapiens	LOC343086	XM_295336	29727942	Homo sapiens LOC343086 (LOC343086), mRNA.	0.0343839	0.0472407	0.00626181	-0.00223842	-0.0208152	-0.232027
26224	Homo sapiens	LOC341874	XM_296485	29736280	Homo sapiens LOC341874 (LOC341874), mRNA.	0.0343235	0.0250729	0.0434843	0.0540683	-0.0243575	-0.217542
29081	Homo sapiens	LOC350335	XM_303991	30159138	Homo sapiens LOC350335 (LOC350335), mRNA.	0.0343059	0.0190616	0.0209537	0.024022	-0.003623	-0.178003
8365	Homo sapiens	PCDH7	NM_002589	14589930	Homo sapiens BH-protocadherin (brain-heart) (PCDH7), transcript variant a, mRNA.	0.0342651	0.297729	0.00625033	-0.0484351	-0.0731421	-0.0715576
24470	Homo sapiens	LOC347903	XM_303574	30157109	Homo sapiens LOC347903 (LOC347903), mRNA.	0.0341981	0.0618636	0.0282902	0.0723903	-0.00481967	-0.179703
4099	Homo sapiens	DKFZp762E1312	NM_018410	21361746	Homo sapiens hypothetical protein DKFZp762E1312 (DKFZp762E1312), mRNA.	0.0341228	0.0579033	-0.0135315	-0.0582299	0.0696017	0.267707
25390	Homo sapiens	ESR2	NM_001437	10835012	Homo sapiens estrogen receptor 2 (ER beta) (ESR2), mRNA.	0.0339325	0.0312366	0.0327846	-0.0184532	-0.0171192	-0.177251
35133	Homo sapiens	FBXW3	NM_012165	6912361	Homo sapiens F-box and WD-40 domain protein 3 (FBXW3), mRNA.	0.0339316	0.076488	0.0923682	0.0168528	0.0267346	0.213557
1761	Homo sapiens	SPRR4	NM_173080	27436868	Homo sapiens small proline rich protein 4 (SPRR4), mRNA.	0.0338676	-0.0433035	0.0274522	0.0174028	0.00135044	-0.243532
770	Homo sapiens	OPTC	NM_014359	7657418	Homo sapiens opticin (OPTC), mRNA.	0.0337969	0.0340467	0.0318282	0.031968	-0.00995989	-0.199215
27812	Homo sapiens	MC1R	NM_002386	27477128	Homo sapiens melanocortin 1 receptor (alpha melanocyte stimulating hormone receptor) (MC1R), mRNA.	0.03377	-0.0317316	-0.00262894	-0.0276234	-0.0101913	-0.198543
2550	Homo sapiens	LOC343161	XM_291432	30147575	Homo sapiens similar to High mobility group protein 1-like 10 (HMG-1L10) (LOC343161), mRNA.	0.0337284	-0.0216636	-0.105888	0.0577974	0.102302	0.381055
27234	Homo sapiens	LOC283737	XM_211185	27483843	Homo sapiens hypothetical protein LOC283737 (LOC283737), mRNA.	0.0337017	0.0471849	0.0198967	-0.0209178	-0.0419004	-0.212718
12370	Homo sapiens	ELOVL2	NM_017770	8923311	Homo sapiens elongation of very long chain fatty acids (FEN1/Elo2, SUR4/Elo3, yeast)-like 2 (ELOVL2), mRNA.	0.0336674	0.0272954	0.0235995	0.0710864	0.0305697	-0.19044
17529	Homo sapiens	IFNA14	NM_002172	4504590	Homo sapiens interferon, alpha 14 (IFNA14), mRNA.	0.033649	0.0122291	0.0280638	0.019126	-0.0324253	-0.185136
16898	Homo sapiens	LOC340445	XM_294490	29736711	Homo sapiens similar to glucocorticoid-induced gene 1 (LOC340445), mRNA.	0.0335902	0.0128455	0.0241794	0.0222605	-0.0210779	-0.182685
15301	Homo sapiens	LOC346446	XM_294233	29735173	Homo sapiens similar to ribosomal protein L7 (LOC346446), mRNA.	0.0335029	-0.0177552	0.0254526	-0.0013109	-0.0484909	-0.280474
13446	Homo sapiens	LOC345926	XM_299128	29739421	Homo sapiens LOC345926 (LOC345926), mRNA.	0.0334913	0.0182222	0.00108553	-0.00842606	0.104262	0.238086
19691	Homo sapiens	FLJ32827	NM_173081	27436878	Homo sapiens hypothetical protein FLJ32827 (FLJ32827), mRNA.	0.0334846	0.0237029	-0.0149495	0.00871598	0.0215557	0.258555
25122	Homo sapiens	LOC341697	XM_296351	29738438	Homo sapiens LOC341697 (LOC341697), mRNA.	0.0334309	0.00748875	0.0854378	0.0288398	0.0084132	0.197893
13722	Homo sapiens	LOC348996	XM_302234	30159468	Homo sapiens similar to cytochrome oxidase subunit II (LOC348996), mRNA.	0.0333772	0.0315909	0.00407856	-0.00254461	-0.00233788	-0.182763
24083	Homo sapiens	LOC341378	XM_292031	30156554	Homo sapiens similar to thyroid hormone receptor interactor 11; thyroid receptor interacting protein 11 (LOC341378), mRNA.	0.0333549	-0.00813233	0.0225672	0.0294959	0.0115544	-0.204075
3583	Homo sapiens	ODC1	NM_002539	4505488	Homo sapiens ornithine decarboxylase 1 (ODC1), mRNA.	0.0332405	0.496771	0.452853	0.448748	0.48505	0.550639
29345	Homo sapiens	OR1G1	NM_003555	11415033	Homo sapiens olfactory receptor, family 1, subfamily G, member 1 (OR1G1), mRNA.	0.0332379	0.0230432	0.0514357	0.0131677	-0.0213986	-0.186898
5146	Homo sapiens	LOC285103	XM_211766	27480679	Homo sapiens LOC285103 (LOC285103), mRNA.	0.0332104	-0.000916241	0.0626695	0.0794239	0.0558118	-0.231285
34988	Homo sapiens	NCF4	NM_000631	7382494	Homo sapiens neutrophil cytosolic factor 4, 40kDa (NCF4), transcript variant 1, mRNA.	0.0331755	-0.045174	0.0123601	0.0214132	0.0150745	0.183085
20819	Homo sapiens	BBOX1	NM_003986	4502368	Homo sapiens butyrobetaine (gamma), 2-oxoglutarate dioxygenase (gamma-butyrobetaine hydroxylase) 1 (BBOX1), mRNA.	0.0331497	-0.0921644	-0.0846035	-0.0541561	-0.00352381	0.215071
7851	Homo sapiens	LOC344773	XM_298276	29730278	Homo sapiens LOC344773 (LOC344773), mRNA.	0.0331427	0.0480521	0.0418017	0.0316247	-0.0232605	-0.185237
13650	Homo sapiens	LOC346128	XM_299364	29742696	Homo sapiens LOC346128 (LOC346128), mRNA.	0.0331256	0.0457089	0.0164694	-0.0258372	0.0828039	0.272177
35470	Homo sapiens	BCRL6	XM_066273	30159266	Homo sapiens breakpoint cluster region-like 6 (BCRL6), mRNA.	0.0330975	0.0703377	0.0231537	0.0266722	0.0362093	0.180202
8247	Homo sapiens	IF	NM_000204	4504578	Homo sapiens I factor (complement) (IF), mRNA.	0.0330742	0.0705426	0.043174	-0.0126086	-0.0037597	-0.198262
31687	Homo sapiens	TNNI3	NM_000363	21361186	Homo sapiens troponin I, cardiac (TNNI3), mRNA.	0.0329819	0.0246591	0.0534491	0.0349735	0.010849	-0.187559
13250	Homo sapiens	LOC340170	XM_291160	29740704	Homo sapiens LOC340170 (LOC340170), mRNA.	0.0329597	-0.0137695	-0.03336	-0.0229454	-0.0418754	0.235673
12531	Homo sapiens	C6orf25	NM_025260	19913372	Homo sapiens chromosome 6 open reading frame 25 (C6orf25), transcript variant 1, mRNA.	0.0328373	-0.00117198	0.0988726	-0.00849216	-0.0191719	-0.190009
19889	Homo sapiens	LOC219690	XM_167572	20545438	Homo sapiens hypothetical protein LOC219690 (LOC219690), mRNA.	0.0326828	-0.0115803	-0.0012491	-0.0387964	-0.0429374	-0.180399
20650	Homo sapiens	FOLR2	NM_000803	9257218	Homo sapiens folate receptor 2 (fetal) (FOLR2), mRNA.	0.0324594	0.0349756	0.0424582	0.0713587	0.00885674	-0.188434
8901	Homo sapiens	CSN1S2A	NM_173085	27436856	Homo sapiens casein alpha s2-like A (CSN1S2A), mRNA.	0.0323151	-0.00664325	0.0294197	0.0681358	0.0350757	-0.193806
30444	Homo sapiens	LOC284101	XM_209019	30160223	Homo sapiens similar to ORF2 consensus sequence encoding endonuclease and reverse transcriptase minus RNaseH (LOC284101), mRNA.	0.0322831	0.0634133	0.0794447	-0.0190721	0.0395773	0.25573
4722	Homo sapiens	KIAA1387	XM_048092	30147762	Homo sapiens KIAA1387 protein (KIAA1387), mRNA.	0.0322788	-0.04962	0.0648679	0.0585273	0.0195158	-0.207079
22746	Homo sapiens	SUOX	NM_000456	4557866	Homo sapiens sulfite oxidase (SUOX), nuclear gene encoding mitochondrial protein, mRNA.	0.0321634	-0.0758281	-0.0218859	0.0512534	0.0926416	0.273723
34051	Homo sapiens	DEFB119	NM_153289	23463321	Homo sapiens defensin, beta 119 (DEFB119), transcript variant 3, mRNA.	0.0321121	0.0277615	0.0071523	0.0485972	-0.00701397	-0.180456
4944	Homo sapiens	LOC200575	XM_114263	20535105	Homo sapiens similar to Chain , Gammaf Crystallin From Bovine Lens (LOC200575), mRNA.	0.0320912	0.0188458	0.0330253	-0.0181861	0.0689666	0.193243
36697	Homo sapiens	LOC158812	XM_088679	18595830	Homo sapiens LOC158812 (LOC158812), mRNA.	0.0319383	0.0814146	0.0288808	-0.00323844	0.0656983	0.343014
17569	Homo sapiens	UGCG	NM_003358	4507810	Homo sapiens UDP-glucose ceramide glucosyltransferase (UGCG), mRNA.	0.031882	-0.20595	-0.059525	0.0605241	0.0781776	0.233962
9434	Homo sapiens	LOC345033	XM_298490	29728118	Homo sapiens LOC345033 (LOC345033), mRNA.	0.0318224	-0.000561044	0.0171715	0.0401165	0.0548266	0.184246
32484	Homo sapiens	PRTD-NY3	NM_030924	21359959	Homo sapiens hypothetical protein PRTD-NY3 (PRTD-NY3), mRNA.	0.031813	0.0393112	0.0296942	0.0190084	-0.0175146	-0.229748
38716	Homo sapiens	TRNS2	NC_001807	17981852	Homo sapiens mitochondrion, complete genome.	0.031709	-0.16403	0.183627	0.1467	0.227998	0.261108
3158	Homo sapiens	LOC350871	XM_301202	30151462	Homo sapiens similar to Heterogeneous nuclear ribonucleoprotein C-like dJ845O24.4 (hnRNP core protein C-like) (LOC350871), mRNA.	0.0316992	0.0568604	0.00706695	-0.029918	0.0418674	0.297213
20837	Homo sapiens	SLC22A8	NM_004254	24497498	Homo sapiens solute carrier family 22 (organic anion transporter), member 8 (SLC22A8), mRNA.	0.0315262	-0.0358376	0.0313648	-0.0217172	-0.050082	-0.264068
26489	Homo sapiens	NDN	NM_002487	10800414	Homo sapiens necdin homolog (mouse) (NDN), mRNA.	0.0315135	-0.0204118	0.00553102	-0.0632956	-0.0782428	-0.2255
10451	Homo sapiens	LOC63920	NM_022090	28916697	Homo sapiens transposon-derived Buster3 transposase-like (LOC63920), mRNA.	0.0313921	0.0997724	0.0356125	-0.00903016	0.0335725	0.213421
12876	Homo sapiens	LOC134581	XM_068913	30159609	Homo sapiens similar to keratin 18 (LOC134581), mRNA.	0.031305	0.0708408	0.0405933	-0.0130935	0.0110097	0.256499
23279	Homo sapiens	FLJ10462	NM_018099	20149656	Homo sapiens hypothetical protein FLJ10462 (FLJ10462), mRNA.	0.0311896	0.0296661	0.0223189	0.0201701	-0.0187967	-0.184273
16768	Homo sapiens	LOC286144	XM_212203	27482079	Homo sapiens hypothetical protein LOC286144 (LOC286144), mRNA.	0.0311744	0.0238601	0.0242299	0.0144163	-0.00919612	-0.197317
11077	Homo sapiens	LOC285572	XM_210807	27498095	Homo sapiens LOC285572 (LOC285572), mRNA.	0.0311498	-0.090122	0.00487129	0.0302648	-0.010346	-0.20158
32482	Homo sapiens	ZNF442	NM_030824	13540500	Homo sapiens zinc finger protein 442 (ZNF442), mRNA.	0.0311379	0.00939222	0.0325096	0.0426906	0.00910696	-0.199086
11145	Homo sapiens	LOC345420	XM_293819	30151831	Homo sapiens similar to antifreeze glycoprotein precursor - black rockcod (LOC345420), mRNA.	0.0310345	-0.0602993	0.0462476	0.060948	0.0370699	-0.300322
3419	Homo sapiens	LOC350887	XM_303243	30151544	Homo sapiens LOC350887 (LOC350887), mRNA.	0.0310259	0.0600726	0.00659943	-0.00392118	0.0699761	0.252034
29456	Homo sapiens	CRYBA1	NM_005208	14251217	Homo sapiens crystallin, beta A1 (CRYBA1), mRNA.	0.0309772	0.100119	0.035668	0.0101854	0.0175844	-0.194545
15081	Homo sapiens	LOC254279	XM_172598	22045926	Homo sapiens similar to bB329D4.2.1 (novel protein similar to a truncated nuclear receptor co-repressor 1 (NCOR1) (retinoid X receptor interacting protein 13), isoform 1) (LOC254279), mRNA.	0.0308941	0.0148373	0.0488308	-0.0377283	-0.058731	-0.180448
34608	Homo sapiens	ADAMTS1	NM_006988	11038653	Homo sapiens a disintegrin-like and metalloprotease (reprolysin type) with thrombospondin type 1 motif, 1 (ADAMTS1), mRNA.	0.0308008	0.205458	0.242752	0.297351	0.378003	0.406262
8001	Homo sapiens	LOC348794	XM_302037	30147540	Homo sapiens similar to bA161I19.3 (similar to ribosomal protein L36) (LOC348794), mRNA.	0.0307741	0.020996	-0.020943	0.00670323	0.0602681	0.325984
27414	Homo sapiens	LOC342069	XM_296616	29740460	Homo sapiens LOC342069 (LOC342069), mRNA.	0.0307416	-0.0276227	0.0419882	0.0238526	0.00104891	-0.217451
35216	Homo sapiens	GTSE1	NM_016426	20127555	Homo sapiens G-2 and S-phase expressed 1 (GTSE1), mRNA.	0.0307346	-0.00737356	-0.0114592	0.0564982	0.0481503	0.208999
1391	Homo sapiens	FREB	NM_032738	14249361	Homo sapiens Fc receptor homolog expressed in B cells (FREB), mRNA.	0.0306828	0.0219708	0.0459524	0.0709221	-0.0126899	-0.240634
28643	Homo sapiens	LOC283926	XM_208135	27500147	Homo sapiens similar to heat shock 10 kDa protein 1; Heat shock 10 kD protein 1 (chaperonin 10) (LOC283926), mRNA.	0.0306484	0.0560156	0.0445078	0.0244613	0.0278558	0.180683
6437	Homo sapiens	BAIAP1	NM_004742	9257194	Homo sapiens BAI1-associated protein 1 (BAIAP1), mRNA.	0.0306462	-0.0202172	0.000688065	-0.000366448	0.0024982	-0.202286
14235	Homo sapiens	SEMA3A	NM_006080	5174672	Homo sapiens sema domain, immunoglobulin domain (Ig), short basic domain, secreted, (semaphorin) 3A (SEMA3A), mRNA.	0.0306324	0.033065	0.070177	0.0808709	0.11109	0.192221
9641	Homo sapiens	LOC345388	XM_298739	29731378	Homo sapiens LOC345388 (LOC345388), mRNA.	0.0305464	-0.00250561	-0.0192176	0.00390348	-0.0220103	-0.188088
496	Homo sapiens	TBX19	NM_005149	4827023	Homo sapiens T-box 19 (TBX19), mRNA.	0.0304971	-0.0817122	0.0256065	0.0540096	0.00947225	-0.178432
4345	Homo sapiens	MGC10955	NM_032676	14249245	Homo sapiens hypothetical protein MGC10955 (MGC10955), mRNA.	0.0304924	-0.00487224	0.0448775	0.0105869	0.00414759	-0.179933
38806	Homo sapiens	SFN	NM_006142	30102938	Homo sapiens stratifin (SFN), mRNA.	0.0304739	0.194353	0.0542117	0.139758	0.161871	0.219333
26274	Homo sapiens	LOC338926	XM_296540	29736074	Homo sapiens LOC338926 (LOC338926), mRNA.	0.0304162	-3.06122e-05	0.0416969	0.0251217	-0.016857	-0.189066
13413	Homo sapiens	LOC345850	XM_299092	29738183	Homo sapiens LOC345850 (LOC345850), mRNA.	0.0303633	-0.00523872	0.0256949	-0.0465486	-0.0581363	-0.195044
31352	Homo sapiens	LOC284275	XM_211413	27485087	Homo sapiens LOC284275 (LOC284275), mRNA.	0.0302957	-0.125123	-0.0300008	-0.0162011	0.0809221	0.351456
13414	Homo sapiens	LOC345852	XM_299093	29739219	Homo sapiens LOC345852 (LOC345852), mRNA.	0.0302066	0.0515102	0.0299766	0.0233391	0.050359	0.248122
31213	Homo sapiens	TGIF	NM_173208	28178848	Homo sapiens TGFB-induced factor (TALE family homeobox) (TGIF), transcript variant 3, mRNA.	0.0302018	-0.191105	-0.149468	-0.117476	-0.0804096	0.0423321
14942	Homo sapiens	LOC155438	XM_098722	18568524	Homo sapiens LOC155438 (LOC155438), mRNA.	0.0302004	0.0256762	0.0246989	0.0346249	0.0127007	-0.211135
16879	Homo sapiens	LOC346988	XM_294466	29735969	Homo sapiens similar to BAG-family molecular chaperone regulator-4 (Silencer of death domains) (LOC346988), mRNA.	0.0301847	-0.0230228	0.0459966	0.0326428	0.00170514	-0.215057
16651	Homo sapiens	LOC203082	XM_114620	30151048	Homo sapiens similar to Activated RNA polymerase II transcriptional coactivator p15 (PC4) (p14) (LOC203082), mRNA.	0.0301287	-0.0107866	-0.0112562	-0.0501929	0.0353134	0.264132
33624	Homo sapiens	BCAS1	NM_003657	4502372	Homo sapiens breast carcinoma amplified sequence 1 (BCAS1), mRNA.	0.0300976	-0.0489796	-0.00551012	-0.0103438	0.0219789	0.206913
7790	Homo sapiens	LOC344656	XM_298198	29728444	Homo sapiens LOC344656 (LOC344656), mRNA.	0.0300519	0.0240297	0.0117758	0.0306346	0.0364486	0.246233
13673	Homo sapiens	LOC347634	XM_300175	30160074	Homo sapiens similar to Olfactory receptor 10C1 (Hs6M1-17) (LOC347634), mRNA.	0.0299896	-0.0099915	0.0164179	0.0254941	0.012016	-0.200846
2327	Homo sapiens	LOC284711	XM_209329	27481431	Homo sapiens similar to bA271B5.1 (similar to ribosomal protein S7) (LOC284711), mRNA.	0.0299164	-0.0121489	0.0265228	-0.014923	-0.0231281	-0.187453
12814	Homo sapiens	MSH5	NM_172165	26638663	Homo sapiens mutS homolog 5 (E. coli) (MSH5), transcript variant 2, mRNA.	0.0298759	-0.0492244	-0.00141637	-0.023767	-0.0342188	-0.219205
7253	Homo sapiens	KIAA1765	XM_047355	22044035	Homo sapiens KIAA1765 protein (KIAA1765), mRNA.	0.0298619	0.0598762	-0.026018	0.0028548	0.0152213	0.183073
34349	Homo sapiens	LOC343619	XM_297746	29744755	Homo sapiens LOC343619 (LOC343619), mRNA.	0.0297924	0.114421	-0.0132976	0.0224222	-0.0323432	-0.219129
35586	Homo sapiens	LOC284938	XM_211697	27486317	Homo sapiens LOC284938 (LOC284938), mRNA.	0.0297775	0.0302513	0.0308732	0.0221952	0.0359899	0.187684
24214	Homo sapiens	LOC341364	XM_296141	29742345	Homo sapiens LOC341364 (LOC341364), mRNA.	0.0296846	0.0321153	0.0161402	-0.0181279	0.0786992	0.249871
28867	Homo sapiens	LOC342304	XM_296781	30159130	Homo sapiens LOC342304 (LOC342304), mRNA.	0.029679	0.0605108	0.0737649	-0.003124	0.0706699	0.197028
36910	Homo sapiens	LOC347358	XM_293292	30158148	Homo sapiens similar to ubiquitin-like, containing PHD and RING finger domains 2 isoform b; Np95-like ring finger protein; transcription factor ICBP90; nuclear zinc finger protein NP97 (LOC347358), mRNA.	0.0296568	0.022611	0.0277398	0.0119382	0.0452163	0.210512
12568	Homo sapiens	KCNK16	NM_032115	16753201	Homo sapiens potassium channel, subfamily K, member 16 (KCNK16), mRNA.	0.0295835	0.0094962	0.0316081	0.0182766	-0.0029464	-0.180163
25301	Homo sapiens	LOC349961	XM_303674	30153763	Homo sapiens LOC349961 (LOC349961), mRNA.	0.029551	-0.00919714	-0.033944	0.0630567	0.0638347	0.198016
9585	Homo sapiens	LOC345306	XM_298675	29730589	Homo sapiens LOC345306 (LOC345306), mRNA.	0.0294243	0.042081	0.0586513	0.0286836	0.00649437	-0.204633
4215	Homo sapiens	FLJ21870	NM_023016	12711681	Homo sapiens hypothetical protein FLJ21870 (FLJ21870), mRNA.	0.0294021	-0.0648736	-0.207254	-0.130487	-0.0423442	0.0724665
14093	Homo sapiens	LIMK1	NM_002314	8051616	Homo sapiens LIM domain kinase 1 (LIMK1), transcript variant 1, mRNA.	0.0293402	-0.0412082	0.010323	0.0262024	0.0299073	0.202136
2020	Homo sapiens	LOC128102	XM_060827	22043149	Homo sapiens 3-beta-hydroxysteroid dehydrogenase, tissue-type heart (LOC128102), mRNA.	0.029317	-0.0485661	0.0660279	0.0320573	0.0120757	-0.203786
5709	Homo sapiens	LOC344451	XM_297604	29731912	Homo sapiens LOC344451 (LOC344451), mRNA.	0.0292604	-0.0183601	-0.0394806	0.0322256	0.0476987	0.329225
2225	Homo sapiens	LOC254897	XM_170950	22045496	Homo sapiens similar to gb"AAD41995.1 gene_id:K21H1.13 similar to unknown protein	0.0291997	-0.0419541	0.00766937	0.0572139	0.0646836	0.250638
24137	Homo sapiens	LOC338832	XM_292110	30158478	Homo sapiens similar to BIP4 (LOC338832), mRNA.	0.0291744	0.0256247	0.0270865	-0.0261274	-0.0362697	-0.176789
36431	Homo sapiens	FLJ30678	NM_144657	21389530	Homo sapiens hypothetical protein FLJ30678 (FLJ30678), mRNA.	0.029145	-0.000548948	0.00115052	0.0221378	0.0346249	0.258576
425	Homo sapiens	EPB41	NM_004437	4758273	Homo sapiens erythrocyte membrane protein band 4.1 (elliptocytosis 1, RH-linked) (EPB41), mRNA.	0.0291199	0.00795037	-0.0163173	-0.0210324	-0.0472277	-0.181934
21611	Homo sapiens	JCG1	NM_153445	23592229	Homo sapiens olfactory receptor-like protein JCG1 (JCG1), mRNA.	0.0291124	-0.00168503	0.0354598	0.0427552	0.0068563	-0.205261
35769	Homo sapiens	LOC348641	XM_304661	30159496	Homo sapiens LOC348641 (LOC348641), mRNA.	0.0290549	-0.0300974	-0.00621652	0.0175658	0.0336683	0.192666
9898	Homo sapiens	LOC351756	XM_305113	30149334	Homo sapiens LOC351756 (LOC351756), mRNA.	0.0290387	-0.0141758	-0.00334188	-0.00538307	0.0101936	0.223048
6070	Homo sapiens	LOC351243	XM_304398	30148743	Homo sapiens LOC351243 (LOC351243), mRNA.	0.0289718	0.0338992	0.0226617	0.00437567	-0.00997116	-0.218604
19288	Homo sapiens	SAC2	NM_014937	7662413	Homo sapiens Sac domain-containing inositol phosphatase 2 (SAC2), mRNA.	0.0289655	0.0312985	0.00320596	0.0560708	0.0729338	0.19954
3067	Homo sapiens	LOC348377	XM_301108	30147708	Homo sapiens similar to lysosomal-associated transmembrane protein 4 beta; putative integral membrane transporter (LOC348377), mRNA.	0.0289155	0.0497359	0.062235	0.0720668	0.0310382	-0.224564
19690	Homo sapiens	SPAG6	NM_172242	27262640	Homo sapiens sperm associated antigen 6 (SPAG6), transcript variant 2, mRNA.	0.0288612	0.0060613	0.019662	0.0337066	0.0666483	0.187892
8530	Homo sapiens	STK18	NM_014264	21361432	Homo sapiens serine/threonine kinase 18 (STK18), mRNA.	0.0288027	0.0400958	-0.00507689	-0.0262974	0.0289776	0.235115
22685	Homo sapiens	LOC349714	XM_303483	30157626	Homo sapiens LOC349714 (LOC349714), mRNA.	0.0287927	0.0215599	-0.0233474	0.0449904	0.0482781	0.20012
7794	Homo sapiens	LOC344664	XM_298202	29728578	Homo sapiens LOC344664 (LOC344664), mRNA.	0.0284523	-0.0252927	-0.0309545	0.0641101	0.0423257	0.257462
37549	Homo sapiens	RPL7AL2	NG_000969	20128123	Homo sapiens ribosomal protein L7a like 2 (RPL7AL2) on chromosome 20.	0.0281689	0.0552967	-0.00211222	0.0281048	0.0296283	0.249866
7350	Homo sapiens	LOC152084	XM_098161	29730066	Homo sapiens LOC152084 (LOC152084), mRNA.	0.0280807	-0.00173964	0.0228619	-0.0159886	0.0112291	0.200939
4052	Homo sapiens	LOC55580	NM_017571	8923837	Homo sapiens hypothetical protein LOC55580 (LOC55580), mRNA.	0.0279904	0.0206187	0.0198334	-0.000378881	0.026113	0.27774
14312	Homo sapiens	RIP60	NM_013400	7019516	Homo sapiens replication initiation region protein (60kD) (RIP60), mRNA.	0.0279574	-0.0157001	0.00141327	-0.00245026	0.0269277	0.229037
716	Homo sapiens	PADI4	NM_012387	6912575	Homo sapiens peptidyl arginine deiminase, type IV (PADI4), mRNA.	0.0278568	0.0136681	-0.00417068	-0.0540923	-0.0534243	-0.17795
33800	Homo sapiens	C20orf12	NM_018152	18491021	Homo sapiens chromosome 20 open reading frame 12 (C20orf12), mRNA.	0.0278041	-0.00486107	0.0300077	-0.0155199	0.00480008	-0.21313
24938	Homo sapiens	LOC283532	XM_208096	27482555	Homo sapiens similar to importin 7; RAN-binding protein 7 (LOC283532), mRNA.	0.0277606	-0.0317878	-0.0140146	0.0326496	0.0492809	0.228734
18545	Homo sapiens	LOC347132	XM_299999	29732086	Homo sapiens LOC347132 (LOC347132), mRNA.	0.0277437	0.0576893	0.0428726	0.0099049	0.000482186	-0.19929
31533	Homo sapiens	LOC342845	XM_297178	29744005	Homo sapiens LOC342845 (LOC342845), mRNA.	0.0277108	-0.0219052	0.0356162	0.00563874	0.00151477	-0.227736
15273	Homo sapiens	LOC346327	XM_294194	29733860	Homo sapiens similar to transcription factor TFII-I-alpha (LOC346327), mRNA.	0.0276372	-0.0345651	0.0472214	0.0202106	0.0492666	0.180664
11265	Homo sapiens	LOC340087	XM_295153	29736563	Homo sapiens LOC340087 (LOC340087), mRNA.	0.0276216	0.0249165	0.0275324	0.046315	0.0185502	-0.185966
34481	Homo sapiens	LOC350945	XM_304553	30157837	Homo sapiens LOC350945 (LOC350945), mRNA.	0.0275071	-0.0175768	-0.00753457	0.079374	0.00713044	-0.182322
14936	Homo sapiens	LOC154877	XM_098626	30151363	Homo sapiens LOC154877 (LOC154877), mRNA.	0.0274981	0.0199849	0.0425585	0.0109623	-0.0163568	-0.212912
9270	Homo sapiens	LOC345066	XM_293684	29728186	Homo sapiens similar to hypothetical protein DKFZp566M1046 (LOC345066), mRNA.	0.0273816	0.0179266	-0.0196036	0.0152947	0.0289498	0.223703
35867	Homo sapiens	GAGE7B	NM_001477	4503888	Homo sapiens G antigen 7B (GAGE7B), mRNA.	0.0272753	0.0604334	0.0705751	0.0582783	0.000504145	-0.190886
37121	Homo sapiens	LOC347562	XM_298111	29746463	Homo sapiens LOC347562 (LOC347562), mRNA.	0.0272696	-0.00514638	0.0194103	0.0139805	-0.0018559	-0.221552
26297	Homo sapiens	TRA@	XM_300598	30152768	Homo sapiens T cell receptor alpha locus (TRA@), mRNA.	0.0272519	0.0311958	0.0537788	0.0238062	0.0264865	-0.252643
25919	Homo sapiens	C14orf73	XM_040910	30153039	Homo sapiens chromosome 14 open reading frame 73 (C14orf73), mRNA.	0.0272186	0.0137236	0.0184758	-0.0198717	0.0338838	0.231864
222	Homo sapiens	TACSTD2	NM_002353	4505056	Homo sapiens tumor-associated calcium signal transducer 2 (TACSTD2), mRNA.	0.0272079	0.0732801	-0.229997	-0.227861	-0.150176	-0.0253253
33331	Homo sapiens	LOC339320	XM_292782	30155041	Homo sapiens similar to Fc fragment of IgG binding protein; IgG Fc binding protein (LOC339320), mRNA.	0.027187	-0.0138469	0.074156	-0.0132446	-0.0435851	-0.175755
5722	Homo sapiens	LOC344393	XM_297618	29731793	Homo sapiens LOC344393 (LOC344393), mRNA.	0.0270967	-0.0199674	0.0131898	0.0154597	0.00787107	-0.201148
25237	Homo sapiens	LOC349990	XM_301454	30154022	Homo sapiens similar to gene_id:K19E20.3~unknown protein (LOC349990), mRNA.	0.0269988	0.00135173	-0.00782148	-0.038842	-0.0269258	-0.186876
4526	Homo sapiens	TIGD1	NM_145702	22209000	Homo sapiens tigger transposable element derived 1 (TIGD1), mRNA.	0.0269953	0.0798165	-0.00323025	-0.0352005	0.0473214	0.361753
34752	Homo sapiens	KRTAP11-1	NM_175858	28466984	Homo sapiens keratin associated protein 11-1 (KRTAP11-1), mRNA.	0.0269942	0.0282227	0.0814018	0.039115	0.0117379	-0.266246
12376	Homo sapiens	FLJ10159	NM_018013	8922262	Homo sapiens hypothetical protein FLJ10159 (FLJ10159), mRNA.	0.0268583	0.0199745	-0.00891001	0.0440674	0.0304517	0.246963
26491	Homo sapiens	NTRK3	NM_002530	4505474	Homo sapiens neurotrophic tyrosine kinase, receptor, type 3 (NTRK3), mRNA.	0.0267918	-0.00249273	-0.0752637	0.0386692	0.0721086	0.194923
29514	Homo sapiens	SPAG5	NM_006461	5453631	Homo sapiens sperm associated antigen 5 (SPAG5), mRNA.	0.0267542	-0.0796183	-0.0630528	-0.0605941	0.00637917	0.254877
27810	Homo sapiens	ITGAL	NM_002209	4504756	Homo sapiens integrin, alpha L (antigen CD11A (p180), lymphocyte function-associated antigen 1; alpha polypeptide) (ITGAL), mRNA.	0.0266805	0.0506945	0.0466492	0.0851792	0.0321142	-0.227408
11142	Homo sapiens	LOC338718	XM_291924	29745618	Homo sapiens similar to Olfactory receptor 4F3 (LOC338718), mRNA.	0.0265729	-0.0211406	0.0341594	0.0280359	0.0163192	-0.243155
37164	Homo sapiens	LOC349378	XM_301931	30156492	Homo sapiens similar to L-myc-1 proto-oncogene protein (LOC349378), mRNA.	0.0265112	0.00843408	0.0337693	0.0691246	0.0452109	-0.17297
7040	Homo sapiens	LOC151636	NM_138287	19923716	Homo sapiens rhysin 2 (LOC151636), mRNA.	0.0264685	0.015897	-0.0259242	-0.0193581	0.0410039	0.228956
3141	Homo sapiens	LOC348449	XM_301184	30150842	Homo sapiens similar to olfactory receptor MOR245-9 (LOC348449), mRNA.	0.0263229	-0.0250206	0.024524	0.0302185	0.0182456	-0.177914
13423	Homo sapiens	LOC345891	XM_299103	29739350	Homo sapiens LOC345891 (LOC345891), mRNA.	0.0262957	0.00732549	-0.0107905	0.00161179	0.0519323	0.211294
1725	Homo sapiens	ICMT	NM_170705	24797155	Homo sapiens isoprenylcysteine carboxyl methyltransferase (ICMT), transcript variant 2, mRNA.	0.0262361	0.0204318	-0.000603953	0.0788325	0.158789	0.321068
20029	Homo sapiens	KIAA1674	XM_290462	30153813	Homo sapiens KIAA1674 (KIAA1674), mRNA.	0.0262304	-0.0525497	0.00105427	-0.0334615	-0.0327167	-0.203214
13876	Homo sapiens	LOC352059	XM_305382	30160286	Homo sapiens LOC352059 (LOC352059), mRNA.	0.0262096	-0.016384	-0.032719	-0.0459626	0.0466459	0.241993
22811	Homo sapiens	CPM	NM_001874	6631080	Homo sapiens carboxypeptidase M (CPM), mRNA.	0.026043	0.0958021	0.0234653	-0.000533009	-0.0255091	-0.183262
21990	Homo sapiens	LOC220079	XM_169249	20483433	Homo sapiens similar to mono ATP-ribosaltransferase (LOC220079), mRNA.	0.0260131	0.0218205	-0.0227439	0.0759728	0.0357502	0.189638
5131	Homo sapiens	LOC285047	XM_211749	29729015	Homo sapiens LOC285047 (LOC285047), mRNA.	0.0259854	-0.0924721	-0.0143223	0.014077	0.0846189	0.371595
22172	Homo sapiens	LOC283293	XM_210962	27499422	Homo sapiens LOC283293 (LOC283293), mRNA.	0.025931	-0.00346357	0.0636986	0.0547014	0.0155331	-0.188101
32656	Homo sapiens	LOC148213	NM_138286	19923077	Homo sapiens hypothetical protein FLJ31526 (LOC148213), mRNA.	0.0258181	0.0173034	0.0266593	-0.00988467	-0.0634708	-0.304046
27703	Homo sapiens	LOC350215	XM_303899	30155630	Homo sapiens LOC350215 (LOC350215), mRNA.	0.0256899	-0.0356397	0.0247553	-0.0335658	-0.0557504	-0.192157
10014	Homo sapiens	GPX3	NM_002084	6006000	Homo sapiens glutathione peroxidase 3 (plasma) (GPX3), mRNA.	0.025616	-0.0338926	-0.00547767	0.0399206	0.0105443	-0.174891
18973	Homo sapiens	LOC352758	XM_305917	30151735	Homo sapiens LOC352758 (LOC352758), mRNA.	0.0256112	0.0375725	-0.0569359	0.0142741	0.0808188	0.196356
22608	Homo sapiens	LOC347829	XM_303406	30156166	Homo sapiens LOC347829 (LOC347829), mRNA.	0.0255518	0.0453919	-0.0109743	0.0418238	0.0741501	0.252696
22581	Homo sapiens	LOC349737	XM_301349	30158139	Homo sapiens similar to MAP/microtubule affinity-regulating kinase 2 isoform a; ELKL motif kinase 1; ELKL motif kinase (LOC349737), mRNA.	0.0255456	0.0191193	0.0196742	0.0398343	0.0275494	0.192888
21107	Homo sapiens	WIT-1	NM_015855	19743572	Homo sapiens Wilms tumor associated protein (WIT-1), mRNA.	0.0254467	-0.0646082	0.0244788	0.0564613	-0.00161498	-0.179028
11532	Homo sapiens	LOC345769	XM_299048	29737840	Homo sapiens LOC345769 (LOC345769), mRNA.	0.025401	-0.00854867	0.040778	-0.013062	-0.0409192	-0.217116
33251	Homo sapiens	LOC284456	XM_211470	27485753	Homo sapiens LOC284456 (LOC284456), mRNA.	0.0253421	0.0867933	-0.0514862	0.0673472	0.0396314	0.21573
10497	Homo sapiens	PANK3	NM_024594	24430178	Homo sapiens pantothenate kinase 3 (PANK3), mRNA.	0.025179	-0.045764	0.000396154	0.0224136	0.0272243	0.180734
15564	Homo sapiens	LOC346576	XM_299566	29737202	Homo sapiens LOC346576 (LOC346576), mRNA.	0.025115	0.0374513	0.0249449	0.00915548	0.0421476	0.222753
38185	Homo sapiens	CCL14	NM_032962	14589958	Homo sapiens chemokine (C-C motif) ligand 14 (CCL14), transcript variant 2, mRNA.	0.0250292	-0.0156379	-0.00978593	0.0234718	-0.011702	-0.182826
20175	Homo sapiens	LOC338550	XM_295651	29737949	Homo sapiens LOC338550 (LOC338550), mRNA.	0.0249954	0.0272953	-0.00429115	-0.029688	-0.0043277	0.220065
25274	Homo sapiens	LOC349883	XM_303647	30152912	Homo sapiens LOC349883 (LOC349883), mRNA.	0.024831	-0.0451503	-0.0258598	0.0723534	0.0673043	0.272583
27638	Homo sapiens	LOC350155	XM_303834	30155018	Homo sapiens LOC350155 (LOC350155), mRNA.	0.024825	0.0515464	0.0359846	0.00457542	-0.0188796	-0.242009
1072	Homo sapiens	SPATA6	NM_019073	9506602	Homo sapiens spermatogenesis associated 6 (SPATA6), mRNA.	0.0247627	0.0847114	0.0178864	0.00756393	0.0570678	0.238197
20941	Homo sapiens	MRVI1	NM_006069	18490994	Homo sapiens murine retrovirus integration site 1 homolog (MRVI1), transcript variant 1, mRNA.	0.0247382	-0.0579746	0.0565521	0.00964104	0.0107787	-0.195602
10581	Homo sapiens	PCDHGB4	NM_032098	14270498	Homo sapiens protocadherin gamma subfamily B, 4 (PCDHGB4), transcript variant 2, mRNA.	0.024482	-0.0672929	0.0910767	0.00290844	-0.00801897	-0.170713
9836	Homo sapiens	LOC351690	XM_305051	30148543	Homo sapiens LOC351690 (LOC351690), mRNA.	0.0244736	-0.0223954	0.0153902	-0.009858	-0.0022778	-0.200217
32094	Homo sapiens	CYP4F8	NM_007253	13435389	Homo sapiens cytochrome P450, family 4, subfamily F, polypeptide 8 (CYP4F8), mRNA.	0.0244631	0.0213195	0.00979773	0.0044491	-0.0129773	-0.179032
8576	Homo sapiens	AMBN	NM_016519	9665251	Homo sapiens ameloblastin, enamel matrix protein (AMBN), mRNA.	0.0243298	0.0596528	0.0625627	0.0227692	-0.0293597	-0.204044
23925	Homo sapiens	LOC256609	XM_173588	22057247	Homo sapiens LOC256609 (LOC256609), mRNA.	0.0242987	0.0390864	-0.0482119	0.044762	0.0388897	0.249426
9370	Homo sapiens	LOC344957	XM_298419	29727264	Homo sapiens LOC344957 (LOC344957), mRNA.	0.0242893	0.0246191	0.0311578	0.0475264	0.024784	-0.202017
22907	Homo sapiens	NR2C1	NM_003297	4507672	Homo sapiens nuclear receptor subfamily 2, group C, member 1 (NR2C1), mRNA.	0.0242565	-0.0423098	0.0640925	0.0430502	0.02512	-0.177289
13806	Homo sapiens	LOC352002	XM_305312	30159711	Homo sapiens LOC352002 (LOC352002), mRNA.	0.0242309	0.014531	0.0405611	0.0262916	0.00261048	-0.226398
11348	Homo sapiens	LOC345508	XM_298830	29734775	Homo sapiens LOC345508 (LOC345508), mRNA.	0.0241997	0.0281036	-0.05658	0.0505256	0.0840079	0.252199
10099	Homo sapiens	PTTG1	NM_004219	11038651	Homo sapiens pituitary tumor-transforming 1 (PTTG1), mRNA.	0.0241613	0.0305114	-0.0447771	-0.0147548	0.0777936	0.227856
18304	Homo sapiens	LOC158298	XM_098916	18573060	Homo sapiens LOC158298 (LOC158298), mRNA.	0.0240784	-0.00359495	0.0117789	0.0342125	-0.00985927	-0.235786
25990	Homo sapiens	RAB15	XM_085123	29736025	Homo sapiens RAB15, member RAS onocogene family (RAB15), mRNA.	0.0239483	0.0758701	-0.0061225	-0.00289801	0.108582	0.385799
25105	Homo sapiens	LOC341673	XM_296333	29738390	Homo sapiens LOC341673 (LOC341673), mRNA.	0.0239011	-0.0415302	0.0243803	-0.0020228	-0.0332665	-0.267518
32449	Homo sapiens	FLJ23506	NM_024833	13376239	Homo sapiens hypothetical protein FLJ23506 (FLJ23506), mRNA.	0.0236138	-0.0158667	0.0338532	0.0142644	-0.00768923	-0.194533
33630	Homo sapiens	WISP2	NM_003881	18491001	Homo sapiens WNT1 inducible signaling pathway protein 2 (WISP2), mRNA.	0.0235903	-0.0217635	0.011708	0.0835128	-0.00481552	-0.181514
2019	Homo sapiens	LOC128100	XM_060825	30150089	Homo sapiens similar to 3-beta-hydroxysteroid dehydrogenase (LOC128100), mRNA.	0.0235422	0.0415633	0.0317483	0.0606665	0.0287613	-0.181063
7670	Homo sapiens	LOC344775	XM_293587	29730282	Homo sapiens similar to phosphoserine aminotransferase isoform 1 (LOC344775), mRNA.	0.023516	-0.0322171	0.0359192	0.0953089	0.0419934	-0.223825
14625	Homo sapiens	GTF2I	NM_033003	14670357	Homo sapiens general transcription factor II, i (GTF2I), transcript variant 5, mRNA.	0.0234901	0.000611574	-0.0312836	0.00163706	0.0821657	0.286544
29582	Homo sapiens	FSCN2	NM_012418	6912625	Homo sapiens fascin homolog 2, actin-bundling protein, retinal (Strongylocentrotus purpuratus) (FSCN2), mRNA.	0.0234661	-0.01662	0.00981023	-0.00334246	-0.00183801	-0.19346
26796	Homo sapiens	FLJ13315	NM_025005	13376520	Homo sapiens hypothetical protein FLJ13315 (FLJ13315), mRNA.	0.0233684	-0.013955	0.0650538	0.0677095	0.0175205	-0.179038
20293	Homo sapiens	LOC340829	XM_295788	29739907	Homo sapiens LOC340829 (LOC340829), mRNA.	0.0233466	0.0164405	0.0247392	0.0120508	0.0468171	0.320305
172	Homo sapiens	CNN3	NM_001839	4502922	Homo sapiens calponin 3, acidic (CNN3), mRNA.	0.0232441	0.0755929	0.0407268	-0.0156838	0.0790112	0.175568
24055	Homo sapiens	LOC341282	XM_291994	29741796	Homo sapiens similar to small androgen receptor-interacting protein (LOC341282), mRNA.	0.0232279	0.0610452	0.0127021	-0.0103084	-0.0237546	-0.187644
30719	Homo sapiens	LOC342545	XM_296942	29737777	Homo sapiens LOC342545 (LOC342545), mRNA.	0.0231976	-0.0218415	0.0147535	0.0229319	-0.00441299	-0.205969
20221	Homo sapiens	LOC340726	XM_295705	29738848	Homo sapiens LOC340726 (LOC340726), mRNA.	0.0231708	0.0142843	-0.0364389	0.0133035	0.0243154	0.280809
8471	Homo sapiens	PRKG2	NM_006259	5453977	Homo sapiens protein kinase, cGMP-dependent, type II (PRKG2), mRNA.	0.0231434	0.0182415	0.000736463	0.0183475	0.0311924	0.226238
2111	Homo sapiens	DNB5	XM_089081	20533834	Homo sapiens deleted in neuroblastoma 5 (DNB5), mRNA.	0.0231126	0.017843	0.0364593	-0.024652	-0.0578227	-0.232116
35541	Homo sapiens	LOC284874	XM_209394	27501168	Homo sapiens similar to hypothetical protein MNCb-4137 (LOC284874), mRNA.	0.0229425	-0.0203703	0.053374	0.0254953	-0.00393071	-0.188826
17995	Homo sapiens	MGC14836	NM_033412	15529971	Homo sapiens hypothetical protein similar to CG7943 (MGC14836), mRNA.	0.0228857	0.0849671	-0.0368174	0.0345341	0.0611897	0.29991
15044	Homo sapiens	LOC219612	XM_168585	27479246	Homo sapiens LOC219612 (LOC219612), mRNA.	0.0228611	0.0146642	0.0484868	0.0092494	-0.0299725	-0.232129
16618	Homo sapiens	LOC157740	XM_088375	18570942	Homo sapiens similar to hypothetical protein (LOC157740), mRNA.	0.022835	-0.0459539	0.0285247	0.071834	-0.00687008	-0.25234
11325	Homo sapiens	LOC345475	XM_298807	29734662	Homo sapiens LOC345475 (LOC345475), mRNA.	0.0227487	-0.00360394	0.052134	0.007107	-0.00180202	-0.217103
30482	Homo sapiens	LOC283994	XM_211291	27500290	Homo sapiens LOC283994 (LOC283994), mRNA.	0.0227391	0.0726147	0.054933	0.0599184	0.0159883	-0.20637
29109	Homo sapiens	LOC350353	XM_304020	30159235	Homo sapiens LOC350353 (LOC350353), mRNA.	0.0226812	-0.00856616	0.0398523	0.0370481	-0.0310505	-0.185341
26253	Homo sapiens	LOC341926	XM_296519	29736392	Homo sapiens LOC341926 (LOC341926), mRNA.	0.02258	-0.00715637	6.27065e-05	0.02618	-0.0160115	-0.20371
2139	Homo sapiens	LOC148837	XM_097533	27478531	Homo sapiens LOC148837 (LOC148837), mRNA.	0.0225164	0.024364	0.00154391	0.00642652	0.0382401	0.2109
13382	Homo sapiens	LOC340149	XM_295169	29739184	Homo sapiens LOC340149 (LOC340149), mRNA.	0.0225037	-0.0478054	0.0398835	-0.0114741	-0.0312786	-0.213253
33406	Homo sapiens	LOC342860	XM_297212	29741481	Homo sapiens LOC342860 (LOC342860), mRNA.	0.0224388	0.0252312	0.002066	0.0324159	0.0227593	-0.2148
6898	Homo sapiens	EFG1	NM_024996	25306276	Homo sapiens mitochondrial elongation factor G1 (EFG1), nuclear gene encoding mitochondrial protein, mRNA.	0.0224225	0.0955486	0.0520441	0.00779492	0.0740241	0.230401
30019	Homo sapiens	Dlc2	NM_080677	18087854	Homo sapiens dynein light chain 2 (Dlc2), mRNA.	0.0223498	-0.218855	-0.0445629	-0.0245077	-0.0060571	0.0853287
15449	Homo sapiens	LOC346341	XM_299437	29733910	Homo sapiens LOC346341 (LOC346341), mRNA.	0.0223273	-0.0203155	0.0143182	-0.0221291	-0.0113033	-0.181097
12830	Homo sapiens	MGC43581	NM_173563	27734860	Homo sapiens hypothetical protein MGC43581 (MGC43581), mRNA.	0.0222205	0.016804	0.0606961	0.0257725	0.0275169	-0.22401
18729	Homo sapiens	LOC349302	XM_301017	30149928	Homo sapiens similar to hypothetical protein MGC42630 (LOC349302), mRNA.	0.0221833	-0.0282482	0.0195504	0.0188479	0.00116547	-0.193692
481	Homo sapiens	KCNJ9	NM_004983	25121969	Homo sapiens potassium inwardly-rectifying channel, subfamily J, member 9 (KCNJ9), mRNA.	0.0221786	0.0346833	-0.0177497	0.0146649	0.0302077	0.222388
17894	Homo sapiens	PRDM12	NM_021619	15042948	Homo sapiens PR domain containing 12 (PRDM12), mRNA.	0.0221192	0.0490627	0.0575763	0.0126158	-0.0700867	-0.20723
5563	Homo sapiens	LOC344207	XM_297440	29729880	Homo sapiens LOC344207 (LOC344207), mRNA.	0.0219919	0.0295117	0.00228588	0.0416145	0.0483683	0.196858
37430	Homo sapiens	LOC286549	XM_210096	27477149	Homo sapiens similar to Anosmin 1 precursor (Kallmann syndrome protein) (Adhesion molecule-like X-linked) (LOC286549), mRNA.	0.0219016	-0.0239195	0.0267628	0.067252	0.0042848	-0.190384
28444	Homo sapiens	MGC34800	NM_153227	23397493	Homo sapiens hypothetical protein MGC34800 (MGC34800), mRNA.	0.0218352	-0.000530913	0.022798	0.0141781	0.0231776	-0.197406
13687	Homo sapiens	B3GALT4	XM_300199	29739791	Homo sapiens UDP-Gal:betaGlcNAc beta 1,3-galactosyltransferase, polypeptide 4 (B3GALT4), mRNA.	0.0218121	-0.0465142	0.0356687	-0.0241207	-0.0437336	-0.253079
29844	Homo sapiens	MIS12	NM_024039	13128993	Homo sapiens homolog of yeast Mis12 (MIS12), mRNA.	0.0216118	0.0849701	0.0729992	0.0378174	0.0858441	0.249062
8157	Homo sapiens	LOC351509	XM_304870	30148501	Homo sapiens LOC351509 (LOC351509), mRNA.	0.0214661	0.0162308	0.0128239	-0.0120565	-0.022847	-0.179439
26410	Homo sapiens	LOC350088	XM_303793	30153305	Homo sapiens LOC350088 (LOC350088), mRNA.	0.0214112	0.0200408	0.00732749	-0.00835405	0.0185602	0.207811
13185	Homo sapiens	LOC285842	XM_212041	27498519	Homo sapiens LOC285842 (LOC285842), mRNA.	0.0213854	-0.0305774	-0.0459066	0.017743	0.0196491	0.186361
421	Homo sapiens	EFNA1	NM_004428	4758245	Homo sapiens ephrin-A1 (EFNA1), mRNA.	0.0213395	-0.226233	-0.188932	-0.17066	-0.126567	-0.0178943
19069	Homo sapiens	KCNMA1	NM_002247	26638649	Homo sapiens potassium large conductance calcium-activated channel, subfamily M, alpha member 1 (KCNMA1), mRNA.	0.0212546	-0.00699847	0.027991	0.112306	0.137656	0.326186
14401	Homo sapiens	LIMK1	NM_016735	8051614	Homo sapiens LIM domain kinase 1 (LIMK1), transcript variant dLIMK, mRNA.	0.0211142	-0.0520939	-0.0160749	0.013719	0.0166494	0.181372
11931	Homo sapiens	KPNA5	NM_002269	4504902	Homo sapiens karyopherin alpha 5 (importin alpha 6) (KPNA5), mRNA.	0.0210768	0.0257515	0.00170568	-0.00608857	-0.0422311	-0.204864
3777	Homo sapiens	ARL7	NM_005737	6552295	Homo sapiens ADP-ribosylation factor-like 7 (ARL7), mRNA.	0.0210375	0.0459676	0.0809728	0.111572	0.14624	0.264715
24207	Homo sapiens	LOC341348	XM_296133	29742292	Homo sapiens LOC341348 (LOC341348), mRNA.	0.0210343	-0.0490343	0.0312823	-0.00815937	-0.0152423	-0.204243
26065	Homo sapiens	DUPLIN	XM_208760	30152743	Homo sapiens homolog of rat axis duplication inhibitor (DUPLIN), mRNA.	0.0210212	0.032447	0.0207168	0.00831962	-0.00714733	-0.212844
5059	Homo sapiens	LOC285133	XM_209488	27477877	Homo sapiens similar to Ferritin heavy chain (Ferritin H subunit) (LOC285133), mRNA.	0.0209812	-0.00186753	-0.0748947	-0.0421475	-0.15352	-0.218806
33336	Homo sapiens	LOC342925	XM_292789	29741664	Homo sapiens similar to integrase (409 AA) (LOC342925), mRNA.	0.0208967	0.0099665	0.0693411	0.0186513	-9.87525e-05	-0.196226
21820	Homo sapiens	LOC143680	XM_096474	30157566	Homo sapiens LOC143680 (LOC143680), mRNA.	0.0208699	0.0165604	-0.0122966	-0.0175942	-0.048477	-0.215018
305	Homo sapiens	SLC2A5	NM_003039	4507012	Homo sapiens solute carrier family 2 (facilitated glucose/fructose transporter), member 5 (SLC2A5), mRNA.	0.020866	-0.0165448	0.0039306	-0.0046663	-0.0164763	-0.219521
26076	Homo sapiens	LOC283620	XM_210281	30152735	Homo sapiens similar to seven transmembrane helix receptor (LOC283620), mRNA.	0.020826	-0.0327196	0.000793608	-0.0203971	-0.0222456	-0.19699
4297	Homo sapiens	ALPPL2	NM_031313	14110398	Homo sapiens alkaline phosphatase, placental-like 2 (ALPPL2), mRNA.	0.0207872	0.00258682	0.00505519	0.0362893	-0.0090144	-0.211375
28476	Homo sapiens	FLJ90652	NM_173618	27734726	Homo sapiens hypothetical protein FLJ90652 (FLJ90652), mRNA.	0.0207624	0.0280584	0.0498479	0.0227288	0.0668267	0.232015
5281	Homo sapiens	LOC344157	XM_292951	29729372	Homo sapiens similar to YY1 transcription factor (LOC344157), mRNA.	0.020722	-0.0105764	-0.0173855	-0.0247354	0.0238409	0.327955
17412	Homo sapiens	LOC352571	XM_305764	30152636	Homo sapiens LOC352571 (LOC352571), mRNA.	0.020721	0.0658655	0.0116219	-0.00635325	-0.0356929	-0.186193
26920	Homo sapiens	SPRED1	NM_152594	22749220	Homo sapiens sprouty-related, EVH1 domain containing 1 (SPRED1), mRNA.	0.0206899	0.0358451	0.0297493	0.0426764	0.10463	0.278984
27922	Homo sapiens	FOXC2	NM_005251	4885236	Homo sapiens forkhead box C2 (MFH-1, mesenchyme forkhead 1) (FOXC2), mRNA.	0.0206897	-0.0285575	0.0341003	0.0785572	-0.00729719	-0.186679
7349	Homo sapiens	LOC152018	XM_098156	18555062	Homo sapiens LOC152018 (LOC152018), mRNA.	0.020686	0.0609602	-0.00477175	0.0117146	0.0137585	0.208009
18092	Homo sapiens	FLJ25795	NM_152420	22748888	Homo sapiens hypothetical protein FLJ25795 (FLJ25795), mRNA.	0.020608	-0.0110203	0.013693	-0.00102451	-0.033521	-0.18129
18466	Homo sapiens	OR1J5	XM_294532	29732651	Homo sapiens olfactory receptor, family 1, subfamily J, member 5 (OR1J5), mRNA.	0.0205634	0.000247226	-0.00150479	0.00609397	0.0244509	0.233055
37056	Homo sapiens	LOC347437	XM_298029	29744845	Homo sapiens LOC347437 (LOC347437), mRNA.	0.0205631	-0.0302663	0.0490589	0.0231581	-0.0113468	-0.215085
20186	Homo sapiens	LOC340678	XM_295664	29738730	Homo sapiens LOC340678 (LOC340678), mRNA.	0.0205583	-0.00511417	0.0212405	0.0830042	0.00054915	-0.229795
25555	Homo sapiens	DPF3	NM_012074	13442997	Homo sapiens D4, zinc and double PHD fingers, family 3 (DPF3), mRNA.	0.0204844	-0.0604531	-0.0121794	-0.0206122	-0.0463464	-0.175352
26356	Homo sapiens	LOC350026	XM_303738	30153119	Homo sapiens LOC350026 (LOC350026), mRNA.	0.0204047	-0.0142362	-0.0292235	0.0350076	0.0343122	0.180066
9927	Homo sapiens	SGCD	NM_000337	27477099	Homo sapiens sarcoglycan, delta (35kDa dystrophin-associated glycoprotein) (SGCD), transcript variant 1, mRNA.	0.0203877	-0.0309412	0.0329679	-0.0406394	-0.0687234	-0.337777
18389	Homo sapiens	LOC286201	XM_212226	27478125	Homo sapiens LOC286201 (LOC286201), mRNA.	0.0202723	-0.0762434	0.00324569	-0.0109287	-0.0365712	-0.206977
24585	Homo sapiens	KL	NM_004795	24497613	Homo sapiens klotho (KL), transcript variant 1, mRNA.	0.0202445	-0.0513742	0.0512157	0.0784307	-0.0300961	-0.197604
1906	Homo sapiens	SFN	XM_059066	27480247	Homo sapiens stratifin (SFN), mRNA.	0.0202268	0.182209	0.0576389	0.158814	0.150913	0.177205
27627	Homo sapiens	LOC350145	XM_303823	30154967	Homo sapiens LOC350145 (LOC350145), mRNA.	0.0201158	-0.0135945	0.0290903	0.00916717	-0.0150083	-0.221825
3655	Homo sapiens	ADAM23	NM_003812	4501912	Homo sapiens a disintegrin and metalloproteinase domain 23 (ADAM23), mRNA.	0.020115	-0.0326841	0.0232612	-0.0413538	-0.0672554	-0.179419
25861	Homo sapiens	C14orf48	NM_152777	22749522	Homo sapiens chromosome 14 open reading frame 48 (C14orf48), mRNA.	0.0200844	-0.00329593	0.0350764	0.0326884	0.00804497	-0.248546
5763	Homo sapiens	LOC344500	XM_297661	29732401	Homo sapiens LOC344500 (LOC344500), mRNA.	0.0200533	0.01578	0.0188071	-0.0272363	-0.0546832	-0.192184
2240	Homo sapiens	LOC256483	XM_173015	22043462	Homo sapiens LOC256483 (LOC256483), mRNA.	0.0200408	0.0386041	0.00214701	-0.0263922	-0.02116	-0.186486
36215	Homo sapiens	NXF2	NM_017809	14277693	Homo sapiens nuclear RNA export factor 2 (NXF2), transcript variant 1, mRNA.	0.0200258	-0.0105958	0.0279594	-0.00132341	-0.0298063	-0.199031
17431	Homo sapiens	LOC352547	XM_305783	30152542	Homo sapiens LOC352547 (LOC352547), mRNA.	0.0200031	-0.00945435	-0.0279375	0.0132301	0.036713	0.264738
32713	Homo sapiens	LOC148137	NM_144692	21389596	Homo sapiens hypothetical protein BC017947 (LOC148137), mRNA.	0.0199521	-0.0194951	0.0371354	0.0200738	-0.01467	-0.293728
5335	Homo sapiens	LOC344351	XM_293020	29731312	Homo sapiens similar to cystin cilia-associated protein (LOC344351), mRNA.	0.0199298	-0.0411212	0.0239567	0.00469151	-0.00859	-0.212032
23262	Homo sapiens	VEZATIN	NM_017599	19923537	Homo sapiens transmembrane protein vezatin (VEZATIN), mRNA.	0.0198724	-0.0224777	-0.0551848	0.0139781	0.0172845	0.190265
20917	Homo sapiens	MRE11A	NM_005591	24234691	Homo sapiens MRE11 meiotic recombination 11 homolog A (S. cerevisiae) (MRE11A), transcript variant 1, mRNA.	0.0198557	0.00121098	-0.0156934	0.0113445	0.0152987	0.181442
23807	Homo sapiens	LOC121094	XM_062457	17474220	Homo sapiens similar to KIAA1595 protein (LOC121094), mRNA.	0.0198329	0.0594374	0.0268976	0.0245154	0.0495251	0.306577
38361	Homo sapiens	FLJ20105	NM_017669	8923111	Homo sapiens hypothetical protein FLJ20105 (FLJ20105), mRNA.	0.0198232	-0.0262108	-0.0188208	0.053688	0.0706702	0.196813
21418	Homo sapiens	TRIM5	NM_033092	15011943	Homo sapiens tripartite motif-containing 5 (TRIM5), transcript variant gamma, mRNA.	0.0196935	-0.0371891	0.0442374	0.0241453	0.006344	-0.186825
24307	Homo sapiens	LOC341533	XM_296253	29744888	Homo sapiens LOC341533 (LOC341533), mRNA.	0.0196883	0.0281927	0.0174781	-0.0256827	-0.0204176	-0.178777
8400	Homo sapiens	SAP30	NM_003864	4506782	Homo sapiens sin3-associated polypeptide, 30kDa (SAP30), mRNA.	0.0195907	0.017422	-0.0199236	0.00506235	0.0493888	0.221498
17918	Homo sapiens	POLYDOM	NM_024500	21361988	Homo sapiens likely ortholog of mouse polydom (POLYDOM), mRNA.	0.0195839	0.0610927	0.00922005	-0.033392	-0.0930909	-0.22534
29319	Homo sapiens	CCL18	NM_002988	22547150	Homo sapiens chemokine (C-C motif) ligand 18 (pulmonary and activation-regulated) (CCL18), mRNA.	0.0195698	-0.00478773	0.0309014	-0.062458	-0.0224236	-0.2097
6862	Homo sapiens	P2RY12	NM_022788	29029603	Homo sapiens purinergic receptor P2Y, G-protein coupled, 12 (P2RY12), transcript variant 1, mRNA.	0.0193136	-0.0271232	0.00433126	0.0259617	-0.0153721	-0.209708
7691	Homo sapiens	LOC339916	XM_293615	29731575	Homo sapiens similar to cysteine-rich heart protein (LOC339916), mRNA.	0.0193007	-0.0273167	-0.00191386	0.0359236	-0.0172659	-0.218086
37408	Homo sapiens	LOC140149	XM_067106	17433661	Homo sapiens similar to Testis-specific chromodomain Y protein 1 (LOC140149), mRNA.	0.0192737	0.00411852	0.00358018	0.0226991	0.0501859	0.29682
6897	Homo sapiens	PHC3	NM_024947	21359977	Homo sapiens polyhomeotic like 3 (Drosophila) (PHC3), mRNA.	0.019236	0.125899	-0.0227983	-0.0123697	0.0673451	0.372121
9779	Homo sapiens	LOC351637	XM_304994	30147646	Homo sapiens LOC351637 (LOC351637), mRNA.	0.0192125	0.0548594	-0.0028883	0.0479421	0.0879979	0.36451
36915	Homo sapiens	LOC347363	XM_293299	29743724	Homo sapiens similar to Chromosome-associated kinesin KIF4A (Chromokinesin) (LOC347363), mRNA.	0.0191821	-0.0466122	0.0440759	0.0279123	-0.01022	-0.207547
29804	Homo sapiens	NR1D1	NM_021724	13430847	Homo sapiens nuclear receptor subfamily 1, group D, member 1 (NR1D1), mRNA.	0.0191818	-0.0638002	0.0350385	0.180321	0.177294	0.0430205
13129	Homo sapiens	LOC285822	XM_209777	27498461	Homo sapiens similar to hypothetical protein FLJ20958 (LOC285822), mRNA.	0.0190466	0.0232037	-0.00463211	0.0607178	0.0797169	0.316212
5813	Homo sapiens	LOC348769	XM_300403	30150680	Homo sapiens similar to myeloid/lymphoid or mixed-lineage leukemia 3; ALR-like protein (LOC348769), mRNA.	0.0189932	0.0239127	0.0068586	-0.00477484	-0.0104402	-0.198531
22775	Homo sapiens	ACACB	NM_001093	4501854	Homo sapiens acetyl-Coenzyme A carboxylase beta (ACACB), mRNA.	0.0188237	0.00429972	-0.000874932	-0.0235627	-0.075524	-0.229388
26720	Homo sapiens	ANKT	NM_018454	17505233	Homo sapiens nucleolar protein ANKT (ANKT), mRNA.	0.018745	-0.0638346	-0.0627455	-0.0312963	0.0681938	0.309259
4391	Homo sapiens	COL6A3	NM_057166	17149808	Homo sapiens collagen, type VI, alpha 3 (COL6A3), transcript variant 4, mRNA.	0.0185439	0.0293042	0.018731	0.00830465	0.0123778	-0.18187
15957	Homo sapiens	GATA4	NM_002052	4503930	Homo sapiens GATA binding protein 4 (GATA4), mRNA.	0.0185105	-0.0171555	0.0356998	-0.0223437	-0.0518494	-0.192746
21467	Homo sapiens	MGC14839	NM_080659	18087826	Homo sapiens similar to RIKEN cDNA 2310030G06 gene (MGC14839), mRNA.	0.0184853	-0.00364353	-0.0699896	0.00292731	0.0152223	0.232057
33119	Homo sapiens	LOC199688	XM_117115	20486133	Homo sapiens LOC199688 (LOC199688), mRNA.	0.0184695	0.0266178	0.00239362	-0.0366173	-0.0840866	-0.239707
16603	Homo sapiens	LOC157306	XM_088289	27478332	Homo sapiens similar to RIKEN cDNA 1700010C24 (LOC157306), mRNA.	0.0182591	0.0537508	0.00325333	0.0116316	0.0324017	0.206187
29691	Homo sapiens	HUMGT198A	NM_016556	7706576	Homo sapiens GT198, complete ORF (HUMGT198A), mRNA.	0.0182181	0.022948	0.0275862	0.039453	0.0738605	0.247506
14327	Homo sapiens	TRPV6	NM_014274	24496781	Homo sapiens transient receptor potential cation channel, subfamily V, member 6 (TRPV6), mRNA.	0.0181719	0.00406916	0.0206971	-0.016227	-0.0293678	-0.201145
25149	Homo sapiens	LOC341634	XM_296381	29738314	Homo sapiens LOC341634 (LOC341634), mRNA.	0.018171	0.0740523	0.011216	0.0341446	0.0214412	-0.177759
11216	Homo sapiens	LOC345642	XM_293916	29736603	Homo sapiens similar to membrane-spanning proteoglycan NG2 (LOC345642), mRNA.	0.0181572	-0.0405959	-0.0313095	0.0658471	0.0669341	0.267118
17324	Homo sapiens	LOC352449	XM_305676	30150944	Homo sapiens LOC352449 (LOC352449), mRNA.	0.0180948	-0.00589082	0.0220996	0.0533158	0.028998	0.185939
31597	Homo sapiens	LOC350507	XM_304151	30156300	Homo sapiens LOC350507 (LOC350507), mRNA.	0.0180645	0.0130546	0.0425336	0.0182841	0.020818	0.281224
36891	Homo sapiens	LOC340596	XM_291351	30157737	Homo sapiens lipoma HMGIC fusion-partner-like (LOC340596), mRNA.	0.0179999	-0.019892	-0.0171473	-0.0474757	-0.0160181	0.188336
2690	Homo sapiens	LOC339232	XM_294874	30150844	Homo sapiens LOC339232 (LOC339232), mRNA.	0.0179815	0.00193543	0.0250298	0.0110461	0.0229069	0.247669
36841	Homo sapiens	LOC286534	XM_210503	30157909	Homo sapiens similar to ppg3 (LOC286534), mRNA.	0.0179731	0.0349037	0.0663695	0.0290376	-0.00210723	-0.202528
30693	Homo sapiens	LOC339282	XM_294900	30159575	Homo sapiens similar to ORF2 consensus sequence encoding endonuclease and reverse transcriptase minus RNaseH (LOC339282), mRNA.	0.0179168	-0.0381747	-0.00708983	-0.00108178	0.0282869	0.276164
24670	Homo sapiens	TRPC4	NM_016179	7706746	Homo sapiens transient receptor potential cation channel, subfamily C, member 4 (TRPC4), mRNA.	0.0179078	0.0477994	0.0254962	-0.00315617	0.0323775	0.190822
6170	Homo sapiens	LOC351366	XM_304498	30150451	Homo sapiens LOC351366 (LOC351366), mRNA.	0.0179053	-0.00327887	0.0156846	0.0127958	-0.00593455	-0.223329
6427	Homo sapiens	WNT7A	NM_004625	17505190	Homo sapiens wingless-type MMTV integration site family, member 7A (WNT7A), mRNA.	0.0178813	0.0701946	0.113063	0.177582	0.179708	0.261209
28344	Homo sapiens	CKLFSF1	NM_052999	16506288	Homo sapiens chemokine-like factor super family 1 (CKLFSF1), mRNA.	0.0178196	0.0247505	0.00564667	0.0219425	-0.0262389	-0.196053
11410	Homo sapiens	LOC345604	XM_298907	29735731	Homo sapiens LOC345604 (LOC345604), mRNA.	0.0177514	-0.00821613	0.00388466	-0.00422849	-0.0300506	-0.178572
15626	Homo sapiens	LOC346669	XM_299640	29737494	Homo sapiens LOC346669 (LOC346669), mRNA.	0.0176904	0.0602149	0.0324622	-0.015813	0.0385649	0.251771
27908	Homo sapiens	PLK	NM_005030	21359872	Homo sapiens polo-like kinase (Drosophila) (PLK), mRNA.	0.0175321	-0.115199	-0.0377057	0.0103213	0.0564197	0.370274
2453	Homo sapiens	LOC348356	XM_290901	29730041	Homo sapiens similar to transmembrane protein AMIGO (LOC348356), mRNA.	0.0174014	0.0410301	-0.00741081	-0.0262136	-0.0480107	-0.196232
14441	Homo sapiens	PRO1866	NM_018510	8924091	Homo sapiens hypothetical protein PRO1866 (PRO1866), mRNA.	0.0173984	-0.0681894	0.00919562	0.0120498	-0.000126623	-0.245104
13204	Homo sapiens	LOC282910	XM_212580	27483534	Homo sapiens similar to hypothetical protein (L1H 3 region) - human (LOC282910), mRNA.	0.0173728	0.0219912	0.0381702	0.0110777	-0.0114707	-0.196469
24268	Homo sapiens	LOC341462	XM_296207	29744103	Homo sapiens LOC341462 (LOC341462), mRNA.	0.0173668	0.0348192	0.0115303	0.0317165	-0.0135544	-0.206569
81	Homo sapiens	CYP4A11	NM_000778	13435387	Homo sapiens cytochrome P450, family 4, subfamily A, polypeptide 11 (CYP4A11), mRNA.	0.017358	-0.028003	0.00343988	-0.0308324	-0.0105297	-0.184834
798	Homo sapiens	KIAA0562	NM_014704	7662179	Homo sapiens KIAA0562 gene product (KIAA0562), mRNA.	0.0172953	-0.0121644	-6.34655e-05	0.00856779	0.0590168	0.209798
13843	Homo sapiens	LOC351999	XM_305349	30159676	Homo sapiens LOC351999 (LOC351999), mRNA.	0.0172219	-0.0254564	0.064333	0.0196602	0.00459411	-0.210289
35201	Homo sapiens	HS747E2A	NM_015370	7657193	Homo sapiens hypothetical protein HS747E2A (HS747E2A), mRNA.	0.0171671	0.00897616	0.0538724	-0.00514565	-0.0101807	-0.183473
31545	Homo sapiens	LOC350515	XM_301652	30156348	Homo sapiens similar to Eukaryotic initiation factor 4A-II (eIF-4A-II) (eIF4A-II) (LOC350515), mRNA.	0.0171413	-0.184755	-0.0357011	-0.00973809	-0.0543567	0.0211839
37817	Homo sapiens	RNU68	NR_000012	22546025	Homo sapiens RNA, U68 small nucleolar (RNU68) on chromosome 19.	0.0171142	0.0219515	0.0155441	-0.00942084	0.0257014	0.222997
21417	Homo sapiens	GAL3ST2	NM_033036	14719425	Homo sapiens beta-galactose-3-O-sulfotransferase 3 (GAL3ST2), mRNA.	0.0170751	0.0369324	0.0204895	0.0979709	0.0621278	-0.17495
20548	Homo sapiens	LOC349581	XM_303356	30155462	Homo sapiens LOC349581 (LOC349581), mRNA.	0.0170493	0.02352	-0.0225865	0.0624669	0.112722	0.253107
34448	Homo sapiens	LOC348553	XM_302825	30158343	Homo sapiens LOC348553 (LOC348553), mRNA.	0.0169354	-0.0153161	0.056047	0.0709768	0.00178288	-0.263692
26453	Homo sapiens	CHRNB4	NM_000750	4502836	Homo sapiens cholinergic receptor, nicotinic, beta polypeptide 4 (CHRNB4), mRNA.	0.0169012	-0.0410613	0.0152002	0.0307741	0.00411096	-0.194788
29344	Homo sapiens	OR1E2	NM_003554	11386152	Homo sapiens olfactory receptor, family 1, subfamily E, member 2 (OR1E2), mRNA.	0.016876	-0.0218535	0.00746313	0.0387833	0.00231714	-0.197677
30376	Homo sapiens	LOC255185	XM_170826	22064441	Homo sapiens similar to NIMA-related kinase 8 (LOC255185), mRNA.	0.0167998	-0.0332223	0.0352249	0.0147367	-0.0246176	-0.197225
3979	Homo sapiens	ABCA12	NM_015657	27881500	Homo sapiens ATP-binding cassette, sub-family A (ABC1), member 12 (ABCA12), transcript variant 2, mRNA.	0.016789	0.0531449	-0.0661193	-0.0653698	0.0419744	0.325461
12160	Homo sapiens	PECI	NM_006117	5174624	Homo sapiens peroxisomal D3,D2-enoyl-CoA isomerase (PECI), mRNA.	0.016752	0.000244411	-0.0730015	0.00734337	0.0709154	0.218248
25876	Homo sapiens	C14orf80	NM_173608	27734692	Homo sapiens chromosome 14 open reading frame 80 (C14orf80), mRNA.	0.0167228	0.00931058	-0.0504853	0.0377047	0.064696	0.282534
12437	Homo sapiens	PACSIN1	NM_020804	24308228	Homo sapiens protein kinase C and casein kinase substrate in neurons 1 (PACSIN1), mRNA.	0.0166876	0.0259072	-0.0103457	-0.0352608	-0.0402019	-0.180525
21286	Homo sapiens	ABCG4	NM_022169	20143974	Homo sapiens ATP-binding cassette, sub-family G (WHITE), member 4 (ABCG4), mRNA.	0.0166205	-0.0220558	0.0138205	-0.0112338	-0.00394922	-0.23894
31812	Homo sapiens	KIR2DL4	NM_002255	20149516	Homo sapiens killer cell immunoglobulin-like receptor, two domains, long cytoplasmic tail, 4 (KIR2DL4), mRNA.	0.0165649	-0.0114341	0.0216163	-0.00874192	-0.0282089	-0.180589
10035	Homo sapiens	MSX2	NM_002449	27886556	Homo sapiens msh homeo box homolog 2 (Drosophila) (MSX2), mRNA.	0.0165321	0.0675076	0.0313532	0.00147925	0.0333044	0.279113
15801	Homo sapiens	LOC352263	XM_305535	30152327	Homo sapiens LOC352263 (LOC352263), mRNA.	0.0165176	-0.0422305	0.0216577	-0.0118568	-0.0313623	-0.225999
37102	Homo sapiens	LOC347514	XM_298084	29746081	Homo sapiens LOC347514 (LOC347514), mRNA.	0.0165129	-0.0163879	0.0097832	-0.0611961	-0.0469839	-0.179584
24198	Homo sapiens	LOC341339	XM_296122	29742249	Homo sapiens LOC341339 (LOC341339), mRNA.	0.0164141	-0.0625062	-0.0067409	-0.0301164	-0.0169693	-0.174431
2850	Homo sapiens	LOC343247	XM_295438	29729900	Homo sapiens LOC343247 (LOC343247), mRNA.	0.0162577	-0.0168057	0.0207607	0.0159498	-0.0462721	-0.204343
30646	Homo sapiens	LOC342659	XM_292664	29739761	Homo sapiens similar to NADH-ubiquinone oxidoreductase 15 kDa subunit (Complex I-15 kDa) (CI-15 kDa) (LOC342659), mRNA.	0.0162072	0.049964	0.00482444	0.0494481	0.0547977	0.258875
33433	Homo sapiens	LOC342997	XM_297247	29742996	Homo sapiens LOC342997 (LOC342997), mRNA.	0.0161719	-0.007048	0.0327992	0.0121691	-0.0137523	-0.210268
26592	Homo sapiens	MAN2A2	NM_006122	5540099	Homo sapiens mannosidase, alpha, class 2A, member 2 (MAN2A2), mRNA.	0.0161617	0.000301628	0.0360335	0.0185804	-0.000914787	0.18209
28599	Homo sapiens	LOC149127	XM_097584	29747121	Homo sapiens LOC149127 (LOC149127), mRNA.	0.0160706	-0.0582471	-0.0066324	-0.00411973	-0.00172986	0.241705
34639	Homo sapiens	MCM3APAS	NM_018118	8922473	Homo sapiens MCM3 minichromosome maintenance deficient 3 (S. cerevisiae) associated protein, antisense (MCM3APAS), mRNA.	0.0159654	-0.0188468	0.0061438	0.0393524	0.021296	0.258114
37402	Homo sapiens	LOC140129	XM_067092	17433627	Homo sapiens similar to Testis-specific chromodomain Y protein 1 (LOC140129), mRNA.	0.015946	0.0380576	0.0202055	-0.00357662	0.0210208	0.261907
22114	Homo sapiens	LOC283236	XM_210203	27499310	Homo sapiens similar to Elongation factor 1-delta (EF-1-delta) (Antigen NY-CO-4) (LOC283236), mRNA.	0.0158237	0.0030692	0.000491812	0.0131185	-0.000152267	0.211127
20913	Homo sapiens	KRN1	NM_005553	5031834	Homo sapiens keratin, cuticle, ultrahigh sulphur 1 (KRN1), mRNA.	0.0158067	0.00754557	0.0226437	-0.0388003	-0.0190048	-0.2483
1068	Homo sapiens	TSRC1	NM_019032	24308134	Homo sapiens thrombospondin repeat containing 1 (TSRC1), mRNA.	0.0157379	-0.0494838	0.00693746	-0.0209045	-0.0388619	-0.201073
22434	Homo sapiens	LOC341150	XM_295995	29745385	Homo sapiens LOC341150 (LOC341150), mRNA.	0.0157278	-0.015446	0.0197764	0.0132665	-0.013014	-0.214714
2452	Homo sapiens	KIAA1163	XM_290900	29730039	Homo sapiens KIAA1163 protein (KIAA1163), mRNA.	0.0156681	-0.0242404	0.0530886	-0.0149688	-0.0495984	-0.194953
22793	Homo sapiens	APOBEC1	NM_001644	5921993	Homo sapiens apolipoprotein B mRNA editing enzyme, catalytic polypeptide 1 (APOBEC1), transcript variant 1, mRNA.	0.0156273	0.0301155	-0.00129028	-0.014817	-0.0324314	-0.207217
25010	Homo sapiens	LOC338859	XM_292170	30153617	Homo sapiens similar to HMG-17 protein (AA 1 - 90) (LOC338859), mRNA.	0.0155944	-0.0517362	-0.00328507	-0.00501174	0.0225856	0.260366
34066	Homo sapiens	MKKS	NM_170784	25914753	Homo sapiens McKusick-Kaufman syndrome (MKKS), transcript variant 2, mRNA.	0.0154648	-0.0432806	0.0317908	0.0648111	-0.0229578	-0.206295
38784	Homo sapiens	HBII-437	NR_001292	30089680	Homo sapiens HBII-437 C/D box snoRNA (HBII-437) on chromosome 15.	0.0152419	0.0305847	-0.00013803	0.0586505	0.0108222	0.231231
25438	Homo sapiens	VRK1	NM_003384	4507902	Homo sapiens vaccinia related kinase 1 (VRK1), mRNA.	0.0152075	0.0812697	0.000917543	0.0541706	0.0936694	0.223195
29509	Homo sapiens	C17orf1A	NM_006382	5453580	Homo sapiens chromosome 17 open reading frame 1A (C17orf1A), mRNA.	0.0151899	0.0301601	0.00505206	-0.0381649	-0.0537245	-0.180848
35727	Homo sapiens	LOC348620	XM_302840	30159275	Homo sapiens LOC348620 (LOC348620), mRNA.	0.0150013	-0.0382767	0.03845	0.0334169	0.0117945	-0.19762
2029	Homo sapiens	LOC128337	XM_060933	17451176	Homo sapiens similar to seven transmembrane helix receptor (LOC128337), mRNA.	0.0149767	-0.00625456	-0.0037968	0.00385851	-0.0268044	-0.181598
15215	Homo sapiens	LOC340252	XM_291212	29733783	Homo sapiens similar to hypothetical protein FLJ34299 (LOC340252), mRNA.	0.0149137	0.0363795	0.011943	-0.0075185	0.0387034	0.269382
33585	Homo sapiens	MYBL2	NM_002466	4505292	Homo sapiens v-myb myeloblastosis viral oncogene homolog (avian)-like 2 (MYBL2), mRNA.	0.0148112	-0.0226402	-0.0246748	0.064393	0.105098	0.197773
8943	Homo sapiens	LOC91565	XM_039231	14729826	Homo sapiens LOC91565 (LOC91565), mRNA.	0.0148093	0.0394065	0.0457485	0.0130348	-0.0441708	-0.196658
3055	Homo sapiens	LOC350652	XM_301095	30147031	Homo sapiens similar to Ribonuclease H1 (RNase H1) (Ribonuclease H type II) (LOC350652), mRNA.	0.0147838	0.0163851	0.0205361	0.00344843	-0.0353526	-0.194209
23254	Homo sapiens	OAS2	NM_016817	8051624	Homo sapiens 2'-5'-oligoadenylate synthetase 2, 69/71kDa (OAS2), transcript variant 1, mRNA.	0.0147679	-0.0218664	0.0268104	0.0357418	-0.0155482	-0.197222
36184	Homo sapiens	MAGEE1	NM_016249	29337297	Homo sapiens melanoma antigen, family E, 1, cancer/testis specific (MAGEE1), mRNA.	0.0147112	0.045571	0.00366059	0.00324967	0.0512062	0.246955
11040	Homo sapiens	LOC285641	XM_209697	27482145	Homo sapiens similar to proton/amino acid transporter 3 (LOC285641), mRNA.	0.0147043	-0.00693159	0.0626894	0.0394241	0.00835849	-0.231209
24997	Homo sapiens	LOC341572	XM_292148	29737625	Homo sapiens similar to Chain A, D199s Mutant Of Bovine 70 Kilodalton Heat Shock Protein (LOC341572), mRNA.	0.0146788	-0.0936343	0.0262412	0.0238186	-0.0283086	-0.206729
8410	Homo sapiens	BST1	NM_004334	4757873	Homo sapiens bone marrow stromal cell antigen 1 (BST1), mRNA.	0.0146619	-0.019901	0.0363374	0.0582074	0.0252408	-0.219354
6815	Homo sapiens	LOC57406	NM_020676	21361876	Homo sapiens lipase protein (LOC57406), mRNA.	0.0146008	-0.0158287	-0.0250871	0.00705066	0.106001	0.225486
13707	Homo sapiens	LOC347658	XM_300228	29739805	Homo sapiens LOC347658 (LOC347658), mRNA.	0.0145939	-0.016539	0.00405719	-0.0584186	-0.0719344	-0.19851
31467	Homo sapiens	LOC342755	XM_297101	29743175	Homo sapiens LOC342755 (LOC342755), mRNA.	0.0145421	-0.0290249	0.0131807	-0.00390647	-0.0307338	-0.215543
25338	Homo sapiens	LOC349987	XM_303711	30154015	Homo sapiens LOC349987 (LOC349987), mRNA.	0.0143809	-0.0218122	0.0195008	0.0322898	-0.000918979	-0.206908
33333	Homo sapiens	LOC342865	XM_292785	30154981	Homo sapiens similar to contains transmembrane (TM) region (LOC342865), mRNA.	0.0143211	0.0249329	0.0436434	0.0180165	-0.00644236	-0.203492
29650	Homo sapiens	DKFZP564D166	NM_015623	7661607	Homo sapiens putative ankyrin-repeat containing protein (DKFZP564D166), mRNA.	0.0143129	-0.0223854	0.0420951	-0.0365885	-0.0630595	-0.221853
1973	Homo sapiens	LOC127148	XM_060353	30149562	Homo sapiens similar to olfactory receptor MOR267-3 (LOC127148), mRNA.	0.0143002	-0.0107873	0.0305033	0.0248728	-0.0141317	-0.18471
27605	Homo sapiens	LOC348107	XM_302650	30154860	Homo sapiens LOC348107 (LOC348107), mRNA.	0.0141973	-0.0281801	0.0903502	0.120838	0.0186632	-0.209641
31114	Homo sapiens	CDH19	NM_021153	16306535	Homo sapiens cadherin 19, type 2 (CDH19), mRNA.	0.0141433	0.0404791	-0.0179338	-0.0115363	0.0330815	0.179823
32034	Homo sapiens	LGALS4	NM_006149	6006017	Homo sapiens lectin, galactoside-binding, soluble, 4 (galectin 4) (LGALS4), mRNA.	0.0141077	-0.0741422	0.00141196	-0.048382	-0.0402221	-0.209628
31251	Homo sapiens	LOC125491	XM_064635	29743097	Homo sapiens similar to small GTPase Rac1 (LOC125491), mRNA.	0.0140772	-0.0152539	0.0525266	0.0259483	0.0107666	-0.188773
14405	Homo sapiens	CYP3A4	NM_017460	13904851	Homo sapiens cytochrome P450, subfamily IIIA (niphedipine oxidase), polypeptide 4 (CYP3A4), transcript variant 1, mRNA.	0.0140623	-0.0242855	0.0238082	-0.0183731	-0.0274797	-0.236913
15344	Homo sapiens	LOC346587	XM_294327	29737244	Homo sapiens similar to translin (LOC346587), mRNA.	0.0140562	0.00621404	0.0293017	-0.00776773	-0.0306797	-0.215901
28129	Homo sapiens	FLJ20581	NM_017888	8923542	Homo sapiens hypothetical protein FLJ20581 (FLJ20581), mRNA.	0.0140515	0.0448855	0.0577875	0.0381102	-0.0118741	-0.186918
36914	Homo sapiens	LOC340535	XM_293298	29743710	Homo sapiens similar to putative purinergic receptor P2Y10; putative purinergic receptor; purinergic receptor P2Y, G-protein coupled 10 (LOC340535), mRNA.	0.014048	-0.017177	0.0299956	0.0155334	-0.0284393	-0.248904
13638	Homo sapiens	LOC346121	XM_299352	29742676	Homo sapiens LOC346121 (LOC346121), mRNA.	0.0140115	0.0745854	0.000817484	0.00158475	0.0258855	0.233187
16103	Homo sapiens	KHDRBS3	NM_006558	5730072	Homo sapiens KH domain containing, RNA binding, signal transduction associated 3 (KHDRBS3), mRNA.	0.0139763	-0.100386	-0.00678991	0.0161194	0.0295754	0.251806
3510	Homo sapiens	CNGA3	NM_001298	4502916	Homo sapiens cyclic nucleotide gated channel alpha 3 (CNGA3), mRNA.	0.0139631	0.032083	-0.00199911	-0.0186181	-0.0310799	-0.203592
25800	Homo sapiens	BMP4	NM_130851	19528651	Homo sapiens bone morphogenetic protein 4 (BMP4), transcript variant 3, mRNA.	0.0139194	0.0408534	0.0481163	0.129139	0.201872	0.276583
15753	Homo sapiens	LOC352201	XM_305486	30151212	Homo sapiens LOC352201 (LOC352201), mRNA.	0.013891	-0.0240442	-0.0420299	0.0521417	0.0655085	0.211509
18322	Homo sapiens	LOC203261	XM_116809	20478693	Homo sapiens similar to Phosphoglycerate mutase 1 (Phosphoglycerate mutase isozyme B) (PGAM-B) (BPG-dependent PGAM 1) (LOC203261), mRNA.	0.0138341	0.0500011	0.00915191	-0.0692237	0.0284038	0.197393
27889	Homo sapiens	MMP2	NM_004530	11342665	Homo sapiens matrix metalloproteinase 2 (gelatinase A, 72kDa gelatinase, 72kDa type IV collagenase) (MMP2), mRNA.	0.0138311	-0.0510202	-0.0230671	0.0383874	0.131213	0.187117
37403	Homo sapiens	LOC140131	XM_067093	17433631	Homo sapiens similar to Testis-specific chromodomain Y protein 1 (LOC140131), mRNA.	0.0138019	-0.0187464	0.0233642	-0.00947583	-0.0429174	-0.290737
28112	Homo sapiens	A2LP	NM_017492	27262642	Homo sapiens ataxin 2 related protein (A2LP), transcript variant F, mRNA.	0.0137893	0.0255684	-0.0200521	-0.0272667	0.0282585	0.194236
3623	Homo sapiens	TGFA	NM_003236	4507460	Homo sapiens transforming growth factor, alpha (TGFA), mRNA.	0.0136267	0.283233	0.166357	0.0850103	0.0972568	0.225129
1581	Homo sapiens	FLJ23878	NM_144990	21450688	Homo sapiens hypothetical protein FLJ23878 (FLJ23878), mRNA.	0.0136151	-0.0193593	-0.055124	-0.0250528	0.0399875	0.347955
25028	Homo sapiens	LOC341743	XM_292191	29738542	Homo sapiens similar to piggyBac transposable element derived 4 (LOC341743), mRNA.	0.0135535	-0.0128852	0.013175	0.0551672	0.036458	-0.191183
19590	Homo sapiens	LOC112817	NM_138413	19923932	Homo sapiens hypothetical protein BC011916 (LOC112817), mRNA.	0.0135442	0.030865	0.0564161	-0.012254	-0.0336149	-0.179261
7628	Homo sapiens	LOC344673	XM_293531	30148361	Homo sapiens similar to cytochrome oxidase subunit III (LOC344673), mRNA.	0.0134845	-0.0560653	0.0240593	0.0398828	-0.00313038	-0.212678
33451	Homo sapiens	LOC348329	XM_301689	30154957	Homo sapiens similar to zinc finger protein 79 (pT7) (LOC348329), mRNA.	0.013236	-0.00796191	0.0145095	-0.0305597	-0.0577789	-0.218302
36943	Homo sapiens	LOC347418	XM_293338	29744295	Homo sapiens similar to DNA-binding protein (LOC347418), mRNA.	0.0131645	0.0215308	0.000156284	0.0316908	0.0097845	0.226489
18698	Homo sapiens	LOC349334	XM_300488	30150095	Homo sapiens similar to Forkhead box protein D4B (Myeloid factor-gamma) (LOC349334), mRNA.	0.0131322	0.00468505	0.0421267	0.0154183	-0.00999155	-0.181088
36110	Homo sapiens	Z39IG	NM_007268	6005957	Homo sapiens Ig superfamily protein (Z39IG), mRNA.	0.0129801	-0.0349893	-0.00581075	-0.0106522	-0.0311607	-0.17378
11328	Homo sapiens	LOC345478	XM_298810	29734668	Homo sapiens LOC345478 (LOC345478), mRNA.	0.0129415	-0.0490417	0.034889	0.0372671	-0.00797611	-0.249365
25547	Homo sapiens	AND-1	NM_007086	5901891	Homo sapiens AND-1 protein (AND-1), mRNA.	0.0129011	0.00389087	-0.024637	0.00626802	0.0337923	0.181238
1936	Homo sapiens	LOC126623	XM_060098	17433961	Homo sapiens similar to nucleic acid helicase DDXx (LOC126623), mRNA.	0.0127459	0.0644506	0.0440193	0.0274254	0.0638943	0.265035
7242	Homo sapiens	LOC152015	XM_042178	30148259	Homo sapiens similar to AKAP-binding sperm protein ropporin (LOC152015), mRNA.	0.0125737	-0.00256818	0.0291166	0.0521965	0.049288	0.219752
7903	Homo sapiens	LOC344845	XM_298341	29731609	Homo sapiens LOC344845 (LOC344845), mRNA.	0.0125382	-0.00636333	0.018287	-0.00605254	-0.0115023	-0.18555
20148	Homo sapiens	LOC340897	XM_291778	29740981	Homo sapiens similar to NADH dehydrogenase subunit 1 (LOC340897), mRNA.	0.0124893	-0.0265868	-0.023577	-0.0133734	-0.0141469	-0.178269
10250	Homo sapiens	PCDHA9	NM_014005	14717405	Homo sapiens protocadherin alpha 9 (PCDHA9), transcript variant 2, mRNA.	0.0124834	0.0557025	0.0486528	0.0463976	0.0162471	-0.197211
36332	Homo sapiens	TEX13A	NM_031274	14277687	Homo sapiens testis expressed sequence 13A (TEX13A), mRNA.	0.0123074	-0.0137553	0.019964	0.0217396	0.0116302	-0.194488
9543	Homo sapiens	LOC345231	XM_298629	29729733	Homo sapiens LOC345231 (LOC345231), mRNA.	0.0122569	0.0640408	0.00699604	0.00840026	0.101981	0.198558
23649	Homo sapiens	SP7	NM_152860	22902135	Homo sapiens Sp7 transcription factor (SP7), mRNA.	0.0121343	0.00445043	0.0167432	-0.0360899	-0.0616959	-0.215043
27616	Homo sapiens	LOC348129	XM_302664	30156019	Homo sapiens LOC348129 (LOC348129), mRNA.	0.012131	-0.0170791	0.020775	-0.00377803	-0.0151777	-0.231145
23496	Homo sapiens	MGC5370	NM_032739	14249363	Homo sapiens hypothetical protein MGC5370 (MGC5370), mRNA.	0.012126	-0.15544	-0.0690782	-0.0338441	-0.0319272	0.202893
22226	Homo sapiens	LOC340978	XM_291803	30156208	Homo sapiens similar to seven transmembrane helix receptor (LOC340978), mRNA.	0.0120869	-0.0100131	-0.0103149	0.0471204	0.00796016	-0.184345
13307	Homo sapiens	LOC340176	XM_294051	29740721	Homo sapiens similar to 60S RIBOSOMAL PROTEIN L5 (LOC340176), mRNA.	0.012038	0.0321354	0.0155504	-0.0773966	-0.021525	0.2478
1782	Homo sapiens	SLC41A1	NM_173854	27777664	Homo sapiens solute carrier family 41, member 1 (SLC41A1), mRNA.	0.0119944	-0.0264205	0.0557229	0.0516217	-0.0082573	-0.212545
4961	Homo sapiens	LOC200722	XM_115815	30150183	Homo sapiens similar to COIII (LOC200722), mRNA.	0.0119178	0.0381753	0.0316025	0.0445469	0.0153429	-0.184731
28686	Homo sapiens	LOC283853	XM_210306	30158706	Homo sapiens similar to Uracil-DNA glycosylase, mitochondrial precursor (UDG) (LOC283853), mRNA.	0.0118424	0.031606	0.00685252	0.00347714	-0.0234434	-0.200092
16079	Homo sapiens	NDRG1	NM_006096	5174656	Homo sapiens N-myc downstream regulated gene 1 (NDRG1), mRNA.	0.0117366	0.322032	0.135078	0.0153974	0.0123519	0.0348684
15015	Homo sapiens	LOC221946	XM_168340	27478416	Homo sapiens hypothetical protein LOC221946 (LOC221946), mRNA.	0.0116944	-0.0264446	-0.00819146	0.0158271	0.00406278	-0.193441
165	Homo sapiens	CD58	NM_001779	4502676	Homo sapiens CD58 antigen, (lymphocyte function-associated antigen 3) (CD58), mRNA.	0.0116431	0.0456458	-0.0209922	0.0011959	0.0401113	0.187188
19770	Homo sapiens	LOC118490	XM_060981	29740062	Homo sapiens LOC118490 (LOC118490), mRNA.	0.0115453	0.00124881	-0.00607298	-0.013291	0.0127344	0.245836
39056	Homo sapiens	TRAJ18	NG_001332	21363121	Homo sapiens T cell receptor alpha delta locus (TCRA/TCRD) on chromosome 14.	0.0114252	0.034456	-0.00507535	-0.0189742	0.0557813	0.299675
38225	Homo sapiens	MTCO1	NM_173704	27754203	Homo sapiens cytochrome c oxidase I (MTCO1), mRNA.	0.0114168	0.0331462	0.0639226	-0.467397	-0.140064	0.0288659
31472	Homo sapiens	LOC342769	XM_297108	29743496	Homo sapiens LOC342769 (LOC342769), mRNA.	0.0113793	0.00817133	-0.0215149	-0.0378377	0.0346577	0.25693
21252	Homo sapiens	DEAF1	NM_021008	10337616	Homo sapiens deformed epidermal autoregulatory factor 1 (Drosophila) (DEAF1), mRNA.	0.0113621	0.0605456	0.0145835	0.00980521	0.0470669	0.203335
16844	Homo sapiens	LOC340376	XM_294411	30150597	Homo sapiens LOC340376 (LOC340376), mRNA.	0.0113507	-0.0212264	-0.0404636	-0.00158858	0.0269628	0.251795
3359	Homo sapiens	LOC350804	XM_303183	30149763	Homo sapiens LOC350804 (LOC350804), mRNA.	0.0113132	0.0158085	-0.0301658	0.0386542	0.0204128	0.193402
33277	Homo sapiens	LOC339345	XM_290847	29741416	Homo sapiens similar to Xcat-2 (LOC339345), mRNA.	0.0113125	-0.00999193	0.0264045	0.0148067	-0.0195494	-0.217222
4621	Homo sapiens	FLJ38771	NM_173511	27735130	Homo sapiens hypothetical protein FLJ38771 (FLJ38771), mRNA.	0.0111419	-0.0234888	0.013461	-0.0123687	-0.0375858	-0.209365
29801	Homo sapiens	ADAM11	NM_021612	11496997	Homo sapiens a disintegrin and metalloproteinase domain 11 (ADAM11), transcript variant 2, mRNA.	0.0110084	-0.00853612	0.0265586	0.0193213	-0.0250839	-0.202392
4737	Homo sapiens	LOC112687	XM_053145	16157118	Homo sapiens LOC112687 (LOC112687), mRNA.	0.0108297	0.0308355	-0.0201599	0.0228279	-0.0129593	-0.21585
13173	Homo sapiens	LOC285796	XM_212025	27484431	Homo sapiens LOC285796 (LOC285796), mRNA.	0.0107981	-0.00865244	0.0171693	-0.00969588	-0.038062	-0.187937
8727	Homo sapiens	KCNIP4	NM_025221	28373063	Homo sapiens potassium channel-interacting protein 4 (KCNIP4), transcript variant 1, mRNA.	0.0107919	0.0205412	-0.0109469	-0.0185369	-0.0523176	-0.200471
23255	Homo sapiens	VAMP1	NM_016830	9257250	Homo sapiens vesicle-associated membrane protein 1 (synaptobrevin 1) (VAMP1), transcript variant VAMP-1B, mRNA.	0.0107808	0.00426615	0.0271476	0.00804616	-0.00203685	-0.177127
34214	Homo sapiens	LOC256576	XM_172099	22063681	Homo sapiens similar to DNA segment, numerous copies, expressed probes (GS1 gene) (LOC256576), mRNA.	0.0107652	-0.00606339	0.0276803	0.0106054	0.00530735	-0.181595
1598	Homo sapiens	CDCA1	NM_145697	22027506	Homo sapiens cell division cycle associated 1 (CDCA1), transcript variant 1, mRNA.	0.0107628	-0.0371749	-0.0230003	0.0235406	0.0464017	0.177332
33755	Homo sapiens	ZNF337	NM_015655	23308732	Homo sapiens zinc finger protein 337 (ZNF337), mRNA.	0.0107497	-0.0462348	-0.00142046	-0.00529086	0.00562304	0.273914
9525	Homo sapiens	LOC345184	XM_298598	29729097	Homo sapiens LOC345184 (LOC345184), mRNA.	0.0107494	0.00450971	0.0165834	0.00734202	0.0404699	0.19917
29610	Homo sapiens	CACNG5	NM_014404	7656949	Homo sapiens calcium channel, voltage-dependent, gamma subunit 5 (CACNG5), transcript variant 2, mRNA.	0.0107454	-0.0128558	0.0274458	0.0131654	-0.0334887	-0.231278
23409	Homo sapiens	FLJ21127	NM_024549	18543326	Homo sapiens hypothetical protein FLJ21127 (FLJ21127), mRNA.	0.0106881	-0.0131011	0.00137013	0.0100723	-0.0322085	-0.217381
10031	Homo sapiens	MCC	NM_002387	4505128	Homo sapiens mutated in colorectal cancers (MCC), mRNA.	0.0105606	-0.0442022	0.0274644	0.0238773	0.0770556	0.308261
16608	Homo sapiens	LOC157543	XM_088325	29736715	Homo sapiens similar to Ferritin heavy chain (Ferritin H subunit) (LOC157543), mRNA.	0.0105579	0.0249848	-0.053544	-0.0773495	-0.136889	-0.205483
22049	Homo sapiens	LOC283116	XM_208043	27484953	Homo sapiens similar to RING finger protein 18 (Testis-specific ring-finger protein) (LOC283116), mRNA.	0.0104697	-0.0365564	0.0065231	0.0229806	-0.0645418	-0.194886
14072	Homo sapiens	OPN1SW	NM_001708	4502386	Homo sapiens opsin 1 (cone pigments), short-wave-sensitive (color blindness, tritan) (OPN1SW), mRNA.	0.010426	0.0194166	0.0441823	-0.00281721	-0.00194035	-0.208538
16850	Homo sapiens	LOC340389	XM_294425	30150676	Homo sapiens similar to hornerin (LOC340389), mRNA.	0.0103615	0.0278236	-0.0160466	-0.0276252	0.0478121	0.269452
13864	Homo sapiens	LOC352068	XM_305370	30160306	Homo sapiens LOC352068 (LOC352068), mRNA.	0.0103494	-0.0481703	-0.017599	-0.00133653	0.0212673	0.215305
14913	Homo sapiens	LOC155006	XM_088117	18566837	Homo sapiens LOC155006 (LOC155006), mRNA.	0.0103058	0.0499948	0.0342303	0.0309645	-0.00919789	-0.185823
20112	Homo sapiens	LOC338592	XM_291732	30154642	Homo sapiens LOC338592 (LOC338592), mRNA.	0.0103002	0.0367927	0.0158179	-0.01628	-0.0187674	-0.201617
953	Homo sapiens	GIPC2	NM_017655	18874725	Homo sapiens PDZ domain protein GIPC2 (GIPC2), mRNA.	0.0102899	0.0268751	0.00802779	0.0142126	0.0423191	0.243105
30024	Homo sapiens	ASB16	NM_080863	24586687	Homo sapiens ankyrin repeat and SOCS box-containing 16 (ASB16), mRNA.	0.0102659	-0.0180803	0.0222838	0.0112201	-0.00525331	-0.257543
7803	Homo sapiens	LOC344678	XM_298212	29728951	Homo sapiens LOC344678 (LOC344678), mRNA.	0.0102576	0.00335789	0.018619	0.00887003	0.0191622	0.199875
30592	Homo sapiens	LOC342495	XM_292582	29736844	Homo sapiens LOC342495 (LOC342495), mRNA.	0.0102166	0.0403972	0.033405	-0.0140013	-0.0350606	-0.189396
7180	Homo sapiens	MGC40179	NM_173472	27735040	Homo sapiens hypothetical protein MGC40179 (MGC40179), mRNA.	0.0102157	0.0449207	0.0553191	0.0121052	-0.0278359	-0.182875
37327	Homo sapiens	VCY2	NM_004678	4757863	Homo sapiens variable charge, Y chromosome, 2 (VCY2), mRNA.	0.0101973	-0.0333554	0.0199433	0.00174698	-0.037075	-0.212616
11024	Homo sapiens	LOC285573	XM_209663	30153875	Homo sapiens LOC285573 (LOC285573), mRNA.	0.0101805	0.0334301	0.0254434	0.029449	-0.0199261	-0.179059
12220	Homo sapiens	CAPN11	NM_007058	5901915	Homo sapiens calpain 11 (CAPN11), mRNA.	0.0101497	0.0533497	0.00816416	-0.0216535	0.0313217	0.215814
12687	Homo sapiens	HFE	NM_139002	21040338	Homo sapiens hemochromatosis (HFE), transcript variant 2, mRNA.	0.0101359	0.0240363	-0.0125837	-0.00394435	0.0469154	0.190754
1774	Homo sapiens	FLJ40906	NM_173640	27735060	Homo sapiens hypothetical protein FLJ40906 (FLJ40906), mRNA.	0.0100996	0.0111322	-0.00542375	0.00701946	0.0482124	0.311348
5201	Homo sapiens	LOC339745	XM_290995	30148686	Homo sapiens similar to speckle-type POZ protein (LOC339745), mRNA.	0.0100968	-0.0225716	0.0291407	0.0882801	0.029471	-0.20609
28756	Homo sapiens	DKFZP434I216	XM_290684	29747011	Homo sapiens DKFZP434I216 protein (DKFZP434I216), mRNA.	0.0100838	0.0450967	0.00757642	-0.0372836	-0.0460204	-0.187561
1254	Homo sapiens	LIN-28	NM_024674	13375937	Homo sapiens RNA-binding protein LIN-28 (LIN-28), mRNA.	0.00998342	0.0067812	0.0119942	0.00598607	0.00169374	-0.193055
1118	Homo sapiens	CGN	NM_020770	16262451	Homo sapiens cingulin (CGN), mRNA.	0.00995124	0.0078901	-0.00336842	-0.00703956	0.0106686	0.23736
31848	Homo sapiens	PTPRH	NM_002842	4506312	Homo sapiens protein tyrosine phosphatase, receptor type, H (PTPRH), mRNA.	0.00994459	0.00393928	-0.00834974	4.5867e-05	0.0302468	0.18137
11094	Homo sapiens	LOC285626	XM_211959	27498151	Homo sapiens LOC285626 (LOC285626), mRNA.	0.00974455	-0.00358016	0.00949425	-0.0313819	-0.0390844	-0.185231
15024	Homo sapiens	LOC222028	XM_168382	22046157	Homo sapiens LOC222028 (LOC222028), mRNA.	0.00965661	0.0256131	0.026345	0.0366132	-0.0124941	-0.223448
30850	Homo sapiens	LOC350391	XM_304042	30153915	Homo sapiens LOC350391 (LOC350391), mRNA.	0.00964918	-0.00918646	0.0132307	0.00321373	0.00107722	-0.180999
12243	Homo sapiens	SIRT5	NM_012241	13787213	Homo sapiens sirtuin (silent mating type information regulation 2 homolog) 5 (S. cerevisiae) (SIRT5), transcript variant 1, mRNA.	0.00963278	-0.0849362	-0.0553036	0.0468671	0.0440011	0.31401
6993	Homo sapiens	RPL39L	NM_052969	16579829	Homo sapiens ribosomal protein L39-like (RPL39L), mRNA.	0.00962079	-0.0752055	-0.0238888	-0.0421543	0.0144964	0.193412
7752	Homo sapiens	LOC344594	XM_298150	29727516	Homo sapiens LOC344594 (LOC344594), mRNA.	0.00961504	-0.0323695	-0.0206271	0.0546353	0.0811423	0.345718
10385	Homo sapiens	PCDHGA11	NM_018914	14196449	Homo sapiens protocadherin gamma subfamily A, 11 (PCDHGA11), transcript variant 1, mRNA.	0.00961391	0.0284557	0.0754851	0.134216	0.159292	0.191526
2422	Homo sapiens	LOC348439	XM_211599	27481417	Homo sapiens similar to hypothetical protein LOC200169 (LOC348439), mRNA.	0.00961301	-0.0315229	0.0272199	0.0279949	-0.00195383	-0.191756
17766	Homo sapiens	MELK	NM_014791	7661973	Homo sapiens maternal embryonic leucine zipper kinase (MELK), mRNA.	0.00961018	-0.0178922	-0.042939	0.0060505	0.0906314	0.269436
29892	Homo sapiens	MGC2744	NM_025267	13376885	Homo sapiens hypothetical protein MGC2744 (MGC2744), mRNA.	0.00956078	0.0432665	0.0334067	-0.0191921	0.0489132	0.286677
23121	Homo sapiens	CBX5	NM_012117	6912291	Homo sapiens chromobox homolog 5 (HP1 alpha homolog, Drosophila) (CBX5), mRNA.	0.00953308	-0.0108296	-0.00149227	0.0285532	0.0798478	0.246459
11174	Homo sapiens	LOC345507	XM_293861	29734771	Homo sapiens similar to dJ1185N5.1.2 (ubiquitin-conjugating enzyme E2 variant 1 (isoform 2, similar to variant 2 (UBE2V2, MMS2), ortholog of chicken CROC-1B)) (LOC345507), mRNA.	0.00947726	0.0170854	0.0366929	-0.0157321	-0.0188404	-0.190716
30242	Homo sapiens	KIAA0565	XM_039912	30154251	Homo sapiens KIAA0565 gene product (KIAA0565), mRNA.	0.00946871	-0.0296859	-0.0441929	0.00790092	0.0271537	0.297771
37435	Homo sapiens	LOC286564	XM_210108	27477194	Homo sapiens similar to CYorf16 protein (LOC286564), mRNA.	0.00944253	-0.0266502	0.0304349	0.0167241	-0.016447	-0.242745
21506	Homo sapiens	LOC91801	NM_138775	20270314	Homo sapiens hypothetical protein BC015183 (LOC91801), mRNA.	0.00937965	-0.0209054	0.00399893	0.0216472	0.0759109	0.398362
235	Homo sapiens	NEK2	NM_002497	4505372	Homo sapiens NIMA (never in mitosis gene a)-related kinase 2 (NEK2), mRNA.	0.00933494	-0.0159443	0.00561089	-0.0226955	-0.0132828	0.216864
26385	Homo sapiens	LOC350060	XM_303767	30153198	Homo sapiens LOC350060 (LOC350060), mRNA.	0.00933062	0.0152381	0.0695704	0.0321595	-0.0337645	-0.188648
35884	Homo sapiens	BRS3	NM_001727	4502454	Homo sapiens bombesin-like receptor 3 (BRS3), mRNA.	0.00932598	-0.0381944	0.0417921	-0.0147048	-0.015756	-0.259503
36285	Homo sapiens	NAP1L2	NM_021963	21614528	Homo sapiens nucleosome assembly protein 1-like 2 (NAP1L2), mRNA.	0.00924712	0.00495153	0.00455892	-0.0359455	-0.0157261	0.210678
36370	Homo sapiens	NXF5	NM_033155	15487667	Homo sapiens nuclear RNA export factor 5 (NXF5), transcript variant 5, mRNA.	0.00922762	-0.0169507	0.00332689	-0.0348714	0.0300102	0.25783
26694	Homo sapiens	FLJ20190	NM_017705	8923182	Homo sapiens hypothetical protein FLJ20190 (FLJ20190), mRNA.	0.00917619	-0.00172881	0.0364361	-0.0447195	-0.0409271	-0.202763
46	Homo sapiens	CD53	NM_000560	21237756	Homo sapiens CD53 antigen (CD53), mRNA.	0.00909383	0.00312184	0.00533732	-0.0182493	-0.0331118	-0.183761
18148	Homo sapiens	LOC158237	XM_017584	27480869	Homo sapiens similar to CG14647-PA (LOC158237), mRNA.	0.00902614	0.0168442	-0.0403102	-0.00359797	0.0318504	0.229172
721	Homo sapiens	ICMT	NM_012405	24797154	Homo sapiens isoprenylcysteine carboxyl methyltransferase (ICMT), transcript variant 1, mRNA.	0.0089881	0.015195	-0.0372262	0.0597193	0.128062	0.398426
37493	Homo sapiens	LOC347571	XM_298120	29727069	Homo sapiens LOC347571 (LOC347571), mRNA.	0.00892178	-0.0637975	0.0187802	-0.054495	-0.0424533	-0.189188
15713	Homo sapiens	LOC349154	XM_302404	30153302	Homo sapiens similar to mitochondrial intermediate peptidase (LOC349154), mRNA.	0.00888777	-0.0246857	0.0465537	0.0258546	-0.0136283	-0.268293
1261	Homo sapiens	FLJ12505	NM_024749	13376077	Homo sapiens hypothetical protein FLJ12505 (FLJ12505), mRNA.	0.00869076	0.00117912	-0.00659503	-0.00769095	0.035354	0.233623
9083	Homo sapiens	LOC201845	XM_116217	20472291	Homo sapiens similar to UDP glucuronosyltransferase UGT2A3 (LOC201845), mRNA.	0.00868698	0.028559	0.036972	0.0300147	-0.00796693	-0.24657
22461	Homo sapiens	LOC341199	XM_296028	29746023	Homo sapiens LOC341199 (LOC341199), mRNA.	0.00866628	0.0392655	0.0251786	0.0263884	0.0275705	0.182987
30816	Homo sapiens	LOC350455	XM_301634	30159875	Homo sapiens LOC350455 (LOC350455), mRNA.	0.0086391	0.00808174	0.0644616	-0.00148182	-0.0353386	-0.200074
199	Homo sapiens	GBP1	NM_002053	4503938	Homo sapiens guanylate binding protein 1, interferon-inducible, 67kDa (GBP1), mRNA.	0.00863388	0.0903096	-0.136818	-0.160253	-0.168945	-0.192146
16836	Homo sapiens	LOC346751	XM_294399	29733702	Homo sapiens similar to NADH-ubiquinone oxidoreductase 13 kDa-B subunit (Complex I-13Kd-B) (CI-13Kd-B) (Complex I subunit B13) (LOC346751), mRNA.	0.00851136	0.00983876	-0.00790769	-0.000882133	0.0287957	0.179898
5306	Homo sapiens	LOC344228	XM_292983	30148843	Homo sapiens similar to Hypothetical protein DKFZp564C186 (LOC344228), mRNA.	0.00835009	0.0432294	0.0299467	0.0418561	0.018702	-0.181171
29954	Homo sapiens	KRTAP4-4	NM_032524	14210533	Homo sapiens keratin associated protein 4-4 (KRTAP4-4), mRNA.	0.00832898	0.0324351	0.00903805	-0.0194224	0.00589664	-0.197111
30875	Homo sapiens	LOC350413	XM_304067	30154314	Homo sapiens LOC350413 (LOC350413), mRNA.	0.00830202	0.042054	0.0187358	-0.0131956	-0.000774857	0.271262
35805	Homo sapiens	IL2RG	NM_000206	4557881	Homo sapiens interleukin 2 receptor, gamma (severe combined immunodeficiency) (IL2RG), mRNA.	0.00810175	0.0287052	0.0522741	0.0318929	0.00415221	-0.211995
38327	Homo sapiens	FLJ36000	NM_175905	28557740	Homo sapiens hypothetical protein FLJ36000 (FLJ36000), mRNA.	0.00805716	-0.0544767	0.0208827	-0.011514	-0.0173184	-0.216137
21366	Homo sapiens	MUCDHL	NM_031265	13929444	Homo sapiens mucin and cadherin-like (MUCDHL), transcript variant 4, mRNA.	0.0079388	-0.0850308	-0.0121195	-0.00769626	-0.0282365	-0.17883
7964	Homo sapiens	LOC348793	XM_300249	30147533	Homo sapiens similar to beta-coatomer protein CG6699-PA (LOC348793), mRNA.	0.00793132	-0.00604504	-0.0168306	-0.00190517	0.0147544	0.196546
19	Homo sapiens	LAMB3	NM_000228	4557712	Homo sapiens laminin, beta 3 (LAMB3), mRNA.	0.00792186	0.0976256	0.196617	0.192641	0.176485	0.220673
23573	Homo sapiens	LOC92979	NM_138396	19923922	Homo sapiens hypothetical protein BC009489 (LOC92979), mRNA.	0.00788019	0.0498132	-0.00139295	0.0190929	0.0337919	0.178485
4986	Homo sapiens	LOC254128	XM_171004	30147008	Homo sapiens similar to PRO0764 (LOC254128), mRNA.	0.00771132	-0.0131003	0.00509446	0.00870235	0.0242469	0.219716
15314	Homo sapiens	LOC346472	XM_294247	29735275	Homo sapiens similar to 46kD arginine/serine-rich splicing factor (LOC346472), mRNA.	0.00770336	-0.0437222	0.0237436	0.0334864	-0.0012086	-0.199526
24825	Homo sapiens	LOC144848	XM_056770	27482535	Homo sapiens similar to Vault poly(ADP-ribose) polymerase (VPARP) (193-kDa vault protein) (PARP-related/IalphaI-related H5/proline-rich) (PH5P) (LOC144848), mRNA.	0.007639	0.0388867	0.0335557	0.0216953	0.0549661	0.235128
32847	Homo sapiens	FLJ40365	NM_173482	27735062	Homo sapiens hypothetical protein FLJ40365 (FLJ40365), mRNA.	0.00761361	0.040751	0.0216093	0.000344509	-0.0102376	-0.187863
23696	Homo sapiens	FLJ40126	NM_173599	27734764	Homo sapiens hypothetical protein FLJ40126 (FLJ40126), mRNA.	0.00753156	0.0453866	0.030519	0.0104099	-0.028911	-0.187997
16570	Homo sapiens	KIAA1126	XM_050325	27478649	Homo sapiens KIAA1126 protein (KIAA1126), mRNA.	0.0074869	-0.0219105	-0.100806	0.00839377	0.0498086	0.219612
15951	Homo sapiens	DEFA6	NM_001926	12621917	Homo sapiens defensin, alpha 6, Paneth cell-specific (DEFA6), mRNA.	0.00747772	-0.0101309	0.0102775	0.0551657	0.00855023	-0.220613
33627	Homo sapiens	TNFRSF6B	NM_003823	14790166	Homo sapiens tumor necrosis factor receptor superfamily, member 6b, decoy (TNFRSF6B), transcript variant M68E, mRNA.	0.00742472	-0.00228457	0.108916	0.185178	0.231278	0.376039
27413	Homo sapiens	LOC342068	XM_296615	29740458	Homo sapiens LOC342068 (LOC342068), mRNA.	0.00739367	0.017785	0.00266977	-0.0113017	0.00211063	0.354601
92	Homo sapiens	HTR1D	NM_000864	19923127	Homo sapiens 5-hydroxytryptamine (serotonin) receptor 1D (HTR1D), mRNA.	0.00731335	0.0339463	0.0506737	0.0549105	0.00176504	-0.192604
2759	Homo sapiens	LOC343064	XM_295322	29727797	Homo sapiens LOC343064 (LOC343064), mRNA.	0.0072522	-0.0715942	-0.0635774	-0.0145075	0.0461652	0.253527
15934	Homo sapiens	DUSP4	NM_001394	16950650	Homo sapiens dual specificity phosphatase 4 (DUSP4), transcript variant 1, mRNA.	0.00724264	0.037192	0.0924808	0.11659	0.134856	0.257122
5833	Homo sapiens	LOC351098	XM_301740	30147049	Homo sapiens similar to NADH dehydrogenase subunit 1 (LOC351098), mRNA.	0.0072293	-0.0270874	-0.0410122	0.00396484	0.012769	0.183293
36187	Homo sapiens	RAB9B	NM_016370	7705962	Homo sapiens RAB9B, member RAS oncogene family (RAB9B), mRNA.	0.0070369	-0.0111104	-0.00895159	0.00107686	0.0414026	0.226579
21837	Homo sapiens	LOC203859	XM_115009	29743856	Homo sapiens hypothetical protein LOC203859 (LOC203859), mRNA.	0.00690951	-0.00741777	0.00614107	-0.0122337	-0.0367085	-0.233276
935	Homo sapiens	USP21	NM_016572	21265128	Homo sapiens ubiquitin specific protease 21 (USP21), transcript variant 2, mRNA.	0.00683158	-0.0202277	0.0362444	0.0497094	0.000657116	-0.247114
22303	Homo sapiens	LOC341205	XM_291944	29746035	Homo sapiens similar to putative N6-DNA-methyltransferase (LOC341205), mRNA.	0.00669452	-0.00143832	0.02499	-0.0393692	-0.0359133	-0.183702
26572	Homo sapiens	ISLR	NM_005545	5031808	Homo sapiens immunoglobulin superfamily containing leucine-rich repeat (ISLR), mRNA.	0.00660297	-0.0795032	0.00791132	-0.0451192	-0.0731641	-0.189892
11444	Homo sapiens	LOC345686	XM_298945	29736695	Homo sapiens LOC345686 (LOC345686), mRNA.	0.00659397	-0.0335943	0.0197647	0.0784846	0.0362052	-0.224349
7213	Homo sapiens	LOC200895	NM_176815	28827792	Homo sapiens hypothetical protein LOC200895 (LOC200895), mRNA.	0.00652336	0.0353298	0.00436615	-0.00267595	0.0789847	0.241306
21660	Homo sapiens	FLJ25851	NM_174927	28376651	Homo sapiens hypothetical protein FLJ25851 (FLJ25851), mRNA.	0.00646121	0.0332562	0.0349209	-0.0115713	0.0222975	0.203336
27861	Homo sapiens	DOC2A	NM_003586	4503352	Homo sapiens double C2-like domains, alpha (DOC2A), mRNA.	0.00643734	0.0245756	0.0348219	0.00135183	-0.0047446	-0.207577
3226	Homo sapiens	LOC348521	XM_302810	30151624	Homo sapiens LOC348521 (LOC348521), mRNA.	0.00643427	-0.0319484	0.0268082	0.0339789	-0.0337629	-0.272802
10397	Homo sapiens	PCDHGB6	NM_018926	14270500	Homo sapiens protocadherin gamma subfamily B, 6 (PCDHGB6), transcript variant 1, mRNA.	0.00632856	-0.00507243	0.0322443	0.14883	0.184674	0.217847
11249	Homo sapiens	LOC345781	XM_293973	29737866	Homo sapiens similar to hypothetical protein (LOC345781), mRNA.	0.0062952	-0.0240223	-0.0188095	-0.0327472	-0.00348871	0.242175
4770	Homo sapiens	LOC129316	XM_065174	17433951	Homo sapiens similar to destrin - pig (LOC129316), mRNA.	0.00629016	-0.00179664	-0.0359444	-0.0342928	0.0790329	0.310761
30712	Homo sapiens	LOC339157	XM_296931	29736983	Homo sapiens LOC339157 (LOC339157), mRNA.	0.00618682	0.0304858	0.100896	0.0293309	0.00359999	-0.203866
11091	Homo sapiens	LOC285619	XM_211956	27481957	Homo sapiens LOC285619 (LOC285619), mRNA.	0.00617253	-0.0689592	-0.0078411	-0.0274412	-0.0363492	-0.180289
22440	Homo sapiens	LOC341162	XM_296004	29745409	Homo sapiens LOC341162 (LOC341162), mRNA.	0.00594519	-0.00338178	0.023712	0.0113173	0.00871319	-0.190183
7367	Homo sapiens	LOC151936	XM_105391	20532913	Homo sapiens LOC151936 (LOC151936), mRNA.	0.00592106	-0.0402893	-0.0347439	0.00610986	0.024328	0.221236
27475	Homo sapiens	LOC342168	XM_296690	29741110	Homo sapiens LOC342168 (LOC342168), mRNA.	0.00585848	0.00550513	0.00910907	0.00646734	-0.0224208	-0.219715
20251	Homo sapiens	LOC340770	XM_295737	29739336	Homo sapiens LOC340770 (LOC340770), mRNA.	0.00584705	-0.0438978	0.0316625	0.00926805	-0.01367	-0.215692
26444	Homo sapiens	SLC12A1	NM_000338	4557848	Homo sapiens solute carrier family 12 (sodium/potassium/chloride transporters), member 1 (SLC12A1), mRNA.	0.00576096	-0.011523	-0.0431309	0.0243375	0.0185209	0.176161
14809	Homo sapiens	LOC221823	NM_175886	28557708	Homo sapiens hypothetical protein LOC221823 (LOC221823), mRNA.	0.00571822	-0.0249132	-0.0160603	-0.057229	-0.0256572	-0.186551
29128	Homo sapiens	ASPA	NM_000049	4557334	Homo sapiens aspartoacylase (aminoacylase 2, Canavan disease) (ASPA), mRNA.	0.00568898	-0.0240617	0.0199786	-0.0480508	-0.0724612	-0.220074
6716	Homo sapiens	OGG1	NM_016828	8670539	Homo sapiens 8-oxoguanine DNA glycosylase (OGG1), nuclear gene encoding mitochondrial protein, transcript variant 2d, mRNA.	0.00559809	-0.0451643	0.0287076	0.0331215	-0.00238964	-0.184979
33364	Homo sapiens	LOC342991	XM_292832	30155940	Homo sapiens similar to Zinc finger protein 93 (Zinc finger protein HTF34) (LOC342991), mRNA.	0.00558418	-0.0754444	0.0159978	0.0149714	-0.00505867	-0.181097
7835	Homo sapiens	LOC344771	XM_298258	30148605	Homo sapiens LOC344771 (LOC344771), mRNA.	0.00555551	-0.018425	0.011523	-0.0493196	-0.0364591	-0.186011
21862	Homo sapiens	LOC219996	XM_166219	20482459	Homo sapiens similar to zona pellucida glycoprotein 1 (LOC219996), mRNA.	0.00550642	0.0255232	0.0564719	0.0756699	0.0257214	-0.180897
8763	Homo sapiens	MGC11324	NM_032717	21362091	Homo sapiens hypothetical protein MGC11324 (MGC11324), mRNA.	0.00545927	0.105238	0.0920811	0.135766	0.199217	0.298892
14082	Homo sapiens	DPP6	NM_001936	18765695	Homo sapiens dipeptidylpeptidase 6 (DPP6), transcript variant 2, mRNA.	0.00537278	-0.0150529	0.0237783	-0.00896589	-0.0264979	-0.201327
19032	Homo sapiens	GAD2	NM_000818	4503874	Homo sapiens glutamate decarboxylase 2 (pancreatic islets and brain, 65kDa) (GAD2), mRNA.	0.00534589	0.0276635	-0.00102737	0.0376833	-0.018581	-0.176791
29008	Homo sapiens	LOC348187	XM_302680	30159067	Homo sapiens LOC348187 (LOC348187), mRNA.	0.00533838	-0.00211814	-0.00813268	0.00286707	-7.24201e-05	-0.183859
33041	Homo sapiens	LOC147841	XM_085924	27485427	Homo sapiens similar to RIKEN cDNA 2410030K01 (LOC147841), mRNA.	0.00531125	0.00166676	-0.0332908	-0.0117076	0.0751945	0.276028
6887	Homo sapiens	FLJ22332	NM_024724	20127632	Homo sapiens hypothetical protein FLJ22332 (FLJ22332), mRNA.	0.00526406	-0.0515821	0.0245314	0.0902171	0.0625726	0.219887
4250	Homo sapiens	FLJ11457	NM_024753	13376083	Homo sapiens hypothetical protein FLJ11457 (FLJ11457), mRNA.	0.00526214	-9.01066e-05	0.0209673	0.0164993	-0.0206116	-0.224846
11762	Homo sapiens	LOC351916	XM_305254	30153476	Homo sapiens LOC351916 (LOC351916), mRNA.	0.00522093	-0.0622293	-0.00331453	0.0208918	-0.0146365	-0.177251
31730	Homo sapiens	CYP4F2	NM_001082	13435390	Homo sapiens cytochrome P450, family 4, subfamily F, polypeptide 2 (CYP4F2), mRNA.	0.00519961	0.0267013	0.000687496	-0.0718376	-0.068241	-0.194893
36232	Homo sapiens	GABRQ	NM_018558	8924257	Homo sapiens gamma-aminobutyric acid (GABA) receptor, theta (GABRQ), mRNA.	0.00508177	-0.0224117	0.00323225	0.00039113	-0.0352684	-0.230163
16399	Homo sapiens	PLAT	NM_033011	14702168	Homo sapiens plasminogen activator, tissue (PLAT), transcript variant 3, mRNA.	0.0050355	0.485244	0.32757	0.100074	0.118918	0.223892
15499	Homo sapiens	LOC346420	XM_299493	29735108	Homo sapiens LOC346420 (LOC346420), mRNA.	0.00503176	0.0146081	-0.007427	0.0237908	0.0280003	0.181185
25284	Homo sapiens	LOC347963	XM_303657	30152878	Homo sapiens LOC347963 (LOC347963), mRNA.	0.00501569	0.0742561	0.0111986	-0.00270065	-0.0232198	-0.179338
13893	Homo sapiens	LOC352086	XM_305399	30154398	Homo sapiens LOC352086 (LOC352086), mRNA.	0.0048507	-0.00283415	0.0403708	0.00624799	-0.00854145	-0.17747
19413	Homo sapiens	VIP32	NM_021732	11119427	Homo sapiens hypothetical protein PP5395 (VIP32), mRNA.	0.00477743	-0.212251	-0.168822	-0.0843444	-0.0399506	0.0402349
5351	Homo sapiens	LOC339805	XM_293044	29731754	Homo sapiens similar to ribosomal protein L31 (LOC339805), mRNA.	0.00453833	0.0273526	0.00112255	0.0154577	0.0082195	0.177499
7195	Homo sapiens	USH3A	NM_174878	28144907	Homo sapiens Usher syndrome 3A (USH3A), transcript variant 1, mRNA.	0.0045255	-0.00916559	-0.0178457	-0.078044	-0.0600462	-0.179781
18947	Homo sapiens	LOC352726	XM_305891	30150958	Homo sapiens LOC352726 (LOC352726), mRNA.	0.00451378	0.021572	-0.0670488	0.0331047	0.0123581	0.350069
34859	Homo sapiens	LOC339616	XM_295018	29745689	Homo sapiens LOC339616 (LOC339616), mRNA.	0.00449757	-0.00468629	0.0279223	-0.0229186	-0.0285782	-0.22007
11570	Homo sapiens	LOC351811	XM_302169	30151900	Homo sapiens similar to cytochrome b (LOC351811), mRNA.	0.00442249	0.0158032	-0.0285252	-0.0117831	-0.0271655	-0.179134
26516	Homo sapiens	THBS1	NM_003246	4507484	Homo sapiens thrombospondin 1 (THBS1), mRNA.	0.00431615	-0.021317	-0.0352194	-0.000804385	0.0852865	0.225755
18404	Homo sapiens	LOC286299	XM_212257	27481708	Homo sapiens LOC286299 (LOC286299), mRNA.	0.00424629	-0.0415648	0.0208836	-0.0134749	-0.0213686	-0.204314
6467	Homo sapiens	EOMES	NM_005442	22538469	Homo sapiens eomesodermin homolog (Xenopus laevis) (EOMES), mRNA.	0.00413041	-0.0575057	-0.0507481	0.0269137	0.0516159	0.203972
21482	Homo sapiens	GPHA2	NM_130769	24475778	Homo sapiens glycoprotein hormone alpha 2 (GPHA2), mRNA.	0.00411208	-0.00520086	0.0348849	0.0605816	0.027	-0.23281
13749	Homo sapiens	LOC349021	XM_302262	30160256	Homo sapiens similar to 60S ribosomal protein L21 (LOC349021), mRNA.	0.00406285	0.0298301	0.0651388	-0.0166282	0.0851204	0.314661
1932	Homo sapiens	LOC126581	XM_060078	17433793	Homo sapiens similar to mitochondrial ribosomal protein 63 (LOC126581), mRNA.	0.00401904	-0.0516471	0.0107968	0.0165956	-0.0369741	-0.228411
18704	Homo sapiens	LOC349241	XM_300989	30149639	Homo sapiens similar to hypothetical protein (LOC349241), mRNA.	0.0040089	0.0296723	0.0186541	0.0663951	0.0255385	-0.190964
13203	Homo sapiens	LOC282915	XM_212579	27498333	Homo sapiens LOC282915 (LOC282915), mRNA.	0.00387986	0.037244	0.00481556	0.013137	-0.00459045	0.2533
7847	Homo sapiens	LOC344759	XM_298272	29730127	Homo sapiens LOC344759 (LOC344759), mRNA.	0.00386621	-0.00200542	0.0338141	0.00920436	-0.0364018	-0.281776
24011	Homo sapiens	LOC283439	XM_211039	27499635	Homo sapiens LOC283439 (LOC283439), mRNA.	0.00381054	-0.201671	-0.0212544	-0.0424774	-0.0782012	0.0826781
19187	Homo sapiens	NET1	NM_005863	19923326	Homo sapiens neuroepithelial cell transforming gene 1 (NET1), mRNA.	0.00374773	-0.00902576	-0.0369331	-0.015883	0.0820085	0.24698
28817	Homo sapiens	LOC342432	XM_292545	30159243	Homo sapiens LOC342432 (LOC342432), mRNA.	0.00371383	-0.0146944	0.0885563	0.00132392	-0.0277186	-0.187603
18921	Homo sapiens	LOC352701	XM_305864	30150860	Homo sapiens LOC352701 (LOC352701), mRNA.	0.00371278	0.00306368	-0.0592741	0.0506556	0.0194236	0.245749
16821	Homo sapiens	LOC346706	XM_294379	29733101	Homo sapiens similar to 60S RIBOSOMAL PROTEIN L17 (L23) (AMINO ACID STARVATION-INDUCED PROTEIN) (ASI) (LOC346706), mRNA.	0.00358809	-0.0250548	-0.0238876	-0.00478776	0.00901061	-0.177764
25755	Homo sapiens	SLC25A21	NM_030631	13449278	Homo sapiens solute carrier family 25 (mitochondrial oxodicarboxylate carrier), member 21 (SLC25A21), mRNA.	0.00358275	-0.00382168	-0.0196706	0.0063437	0.0184092	-0.176372
20480	Homo sapiens	LOC349493	XM_303288	30154484	Homo sapiens LOC349493 (LOC349493), mRNA.	0.00357516	-0.00964801	0.0251026	-0.0260955	-0.00658539	0.213772
27151	Homo sapiens	LOC283758	XM_208117	27484329	Homo sapiens similar to C21orf99 protein (LOC283758), mRNA.	0.00354107	0.0388447	0.0128514	0.00893529	0.0482422	0.324964
38245	Homo sapiens	HEIL2	NM_032363	14150174	Homo sapiens HEIL2 protein (HEIL2), mRNA.	0.00345346	-0.0362034	0.0200441	0.0478983	0.0100287	-0.262107
24227	Homo sapiens	LOC341389	XM_296158	29742654	Homo sapiens LOC341389 (LOC341389), mRNA.	0.00338472	-0.019914	0.0227157	0.0365353	-0.00367197	-0.18417
11556	Homo sapiens	LOC348932	XM_300880	30151801	Homo sapiens similar to X transporter protein 2 (LOC348932), mRNA.	0.00333985	0.00299614	0.035547	0.0524782	0.00101991	-0.180659
6988	Homo sapiens	DRD3	NM_033663	16445401	Homo sapiens dopamine receptor D3 (DRD3), transcript variant e, mRNA.	0.0031979	-0.0331636	-0.0143617	-0.0321913	-0.0335901	-0.189742
30346	Homo sapiens	LOC147004	XM_097155	27500400	Homo sapiens hypothetical protein LOC147004 (LOC147004), mRNA.	0.00319679	-0.0636159	0.0160419	0.0461698	0.0120285	-0.176211
18481	Homo sapiens	LOC347229	XM_294550	30150886	Homo sapiens similar to CTAGE-5A protein (LOC347229), mRNA.	0.0031693	0.0323214	-0.0103437	0.0177045	0.0466423	0.292137
1333	Homo sapiens	SH3BGRL3	NM_031286	13775197	Homo sapiens SH3 domain binding glutamic acid-rich protein like 3 (SH3BGRL3), mRNA.	0.00312125	0.103605	0.082483	0.218642	0.284682	0.279658
8040	Homo sapiens	LOC351575	XM_302076	30149791	Homo sapiens similar to Bis(5-adenosyl)-triphosphatase (Diadenosine 5,5-P1,P3-triphosphate hydrolase) (Dinucleosidetriphosphatase) (AP3A hydrolase) (AP3AASE) (Fragile histidine triad protein) (LOC351575), mRNA.	0.00310697	-0.0398413	0.0358787	0.0281564	0.0100463	-0.242525
13492	Homo sapiens	LOC345962	XM_299183	29740115	Homo sapiens LOC345962 (LOC345962), mRNA.	0.00310688	-0.00536746	0.0340362	0.0181088	-0.0229025	-0.197266
35830	Homo sapiens	OPN1MW	NM_000513	4503964	Homo sapiens opsin 1 (cone pigments), medium-wave-sensitive (color blindness, deutan) (OPN1MW), mRNA.	0.00307253	0.021076	0.0207983	-0.0104299	-0.020728	-0.208474
1011	Homo sapiens	ASPM	NM_018136	24211028	Homo sapiens asp (abnormal spindle)-like, microcephaly associated (Drosophila) (ASPM), mRNA.	0.00305832	0.0836165	-0.0238541	0.0159741	0.0700184	0.31905
11214	Homo sapiens	LOC345638	XM_293914	29736595	Homo sapiens similar to SNAG1 (LOC345638), mRNA.	0.00300551	-0.00442306	-0.0336902	-0.00098746	0.0122866	0.200996
35839	Homo sapiens	MAOB	NM_000898	4505092	Homo sapiens monoamine oxidase B (MAOB), nuclear gene encoding mitochondrial protein, mRNA.	0.00298202	-0.0280337	0.0101833	0.0078765	-0.0165951	-0.181209
6726	Homo sapiens	FLJ20174	NM_017699	8923170	Homo sapiens hypothetical protein FLJ20174 (FLJ20174), mRNA.	0.00296257	-0.0752737	0.00313147	-0.0390718	-0.0353257	-0.236552
28818	Homo sapiens	LOC339115	XM_292551	29747435	Homo sapiens similar to IGHV gene product (LOC339115), mRNA.	0.00289258	-0.00106639	0.0267237	0.00508908	-0.0229865	-0.173549
6623	Homo sapiens	TBC1D5	NM_014744	7661997	Homo sapiens TBC1 domain family, member 5 (TBC1D5), mRNA.	0.00284584	-0.0721044	-0.0449826	0.0211884	0.0292946	0.218343
38257	Homo sapiens	OR12D3	NM_030959	13624334	Homo sapiens olfactory receptor, family 12, subfamily D, member 3 (OR12D3), mRNA.	0.00281697	-0.0281867	0.0507676	0.086241	0.0343959	-0.284576
24745	Homo sapiens	PCDH8	NM_032949	14589936	Homo sapiens protocadherin 8 (PCDH8), transcript variant 2, mRNA.	0.00277448	-0.0129968	0.0221748	0.0161147	-0.034396	-0.190851
11106	Homo sapiens	LOC285682	XM_211979	27482471	Homo sapiens LOC285682 (LOC285682), mRNA.	0.00273011	-0.0419355	0.0168186	-0.0248062	-0.0180723	-0.189272
30636	Homo sapiens	LOC342626	XM_292638	30160105	Homo sapiens similar to Wee1-like protein kinase (WEE1hu) (LOC342626), mRNA.	0.00270405	-0.0396105	0.000542159	-0.00691671	0.0260218	0.189754
6878	Homo sapiens	HSPBAP1	NM_024610	21314713	Homo sapiens HSPB (heat shock 27kDa) associated protein 1 (HSPBAP1), mRNA.	0.00235596	-0.0517855	0.00627327	0.0663094	-0.010718	-0.197846
23636	Homo sapiens	DKFZp762A217	NM_152588	22749210	Homo sapiens hypothetical protein DKFZp762A217 (DKFZp762A217), mRNA.	0.00226446	-0.050673	0.034027	0.0157466	0.00231056	-0.284175
22735	Homo sapiens	LYZ	NM_000239	4557893	Homo sapiens lysozyme (renal amyloidosis) (LYZ), mRNA.	0.002259	0.0577763	0.00952069	-0.00162452	0.0360865	0.182056
13547	Homo sapiens	LOC346022	XM_299242	29740763	Homo sapiens LOC346022 (LOC346022), mRNA.	0.00224908	0.033469	-0.0521402	-0.0140891	0.0087717	0.195941
1931	Homo sapiens	LOC149501	XM_059930	29727557	Homo sapiens similar to Keratin, type II cytoskeletal 8 (Cytokeratin 8) (K8) (CK 8) (LOC149501), mRNA.	0.00222861	0.0851968	0.106868	0.115639	0.119359	0.276456
27486	Homo sapiens	LOC342200	XM_296707	29741362	Homo sapiens LOC342200 (LOC342200), mRNA.	0.00221881	0.0348702	0.0173515	0.0142462	0.0212775	-0.194956
18640	Homo sapiens	LOC347191	XM_300111	29733345	Homo sapiens LOC347191 (LOC347191), mRNA.	0.00216967	0.00565864	0.0431778	0.00412872	-0.0426975	-0.176703
10621	Homo sapiens	ADAM19	NM_033274	15451843	Homo sapiens a disintegrin and metalloproteinase domain 19 (meltrin beta) (ADAM19), transcript variant 2, mRNA.	0.00213096	0.107415	0.179956	0.0900609	0.0958098	0.19934
12880	Homo sapiens	LOC134666	XM_068957	17452782	Homo sapiens LOC134666 (LOC134666), mRNA.	0.00198244	0.0287109	0.0144479	0.0137488	-0.0399134	-0.178794
18585	Homo sapiens	LOC347156	XM_300044	30149499	Homo sapiens LOC347156 (LOC347156), mRNA.	0.00186606	-0.0255098	-0.009927	0.0186193	0.052863	0.183641
3520	Homo sapiens	GCKR	NM_001486	4557620	Homo sapiens glucokinase (hexokinase 4) regulatory protein (GCKR), mRNA.	0.00185716	-0.0446597	0.0123812	0.027198	0.0117789	-0.177826
24796	Homo sapiens	KL	NM_153683	24497615	Homo sapiens klotho (KL), transcript variant 2, mRNA.	0.00177202	0.0214749	0.0369236	0.0294411	-0.0293086	-0.181168
3252	Homo sapiens	LOC350664	XM_303075	30147112	Homo sapiens LOC350664 (LOC350664), mRNA.	0.00172948	-0.0306448	-0.0114953	0.0438833	0.0321681	0.211418
2826	Homo sapiens	LOC343207	XM_295404	29729402	Homo sapiens LOC343207 (LOC343207), mRNA.	0.00169697	-0.0228639	-0.0706487	0.018349	0.061993	0.258957
32797	Homo sapiens	MGC39581	NM_152784	22749534	Homo sapiens hypothetical protein MGC39581 (MGC39581), mRNA.	0.00168514	-0.043612	0.047879	-0.00975305	-0.0206413	-0.253946
16899	Homo sapiens	LOC347046	XM_294491	29736799	Homo sapiens similar to glucocorticoid-induced gene 1 (LOC347046), mRNA.	0.00160834	-0.0211135	-0.0555807	0.0363486	0.0459551	0.226972
17172	Homo sapiens	LOC347040	XM_299967	29736782	Homo sapiens LOC347040 (LOC347040), mRNA.	0.00159808	-0.00450893	0.040526	0.0426591	-0.0114618	-0.246832
530	Homo sapiens	KCNA10	NM_005549	27436997	Homo sapiens potassium voltage-gated channel, shaker-related subfamily, member 10 (KCNA10), mRNA.	0.0015201	0.0450477	0.00983654	-0.0190854	-0.0311863	-0.206161
37475	Homo sapiens	LOC347590	XM_293462	29727117	Homo sapiens similar to RNase H1 small subunit (LOC347590), mRNA.	0.00147609	0.00665716	0.0175696	-0.00722627	-0.0464661	-0.19121
9616	Homo sapiens	LOC345343	XM_298709	29730862	Homo sapiens LOC345343 (LOC345343), mRNA.	0.00145616	0.0231936	-0.0395397	-0.0142567	0.0146541	0.207178
24740	Homo sapiens	FLJ22774	NM_032229	14149931	Homo sapiens hypothetical protein FLJ22774 (FLJ22774), mRNA.	0.00142176	-0.00328656	0.0514756	0.131501	0.199535	0.211141
22705	Homo sapiens	LOC347880	XM_303503	30158026	Homo sapiens LOC347880 (LOC347880), mRNA.	0.00139355	0.00592434	-0.0283947	-0.00678111	0.032004	0.313692
20874	Homo sapiens	LPXN	NM_004811	4758669	Homo sapiens leupaxin (LPXN), mRNA.	0.00138288	0.0797057	0.135364	0.114699	0.133969	0.248319
22200	Homo sapiens	DKFZp762N1910	XM_290525	29744981	Homo sapiens hypothetical protein DKFZp762N1910 (DKFZp762N1910), mRNA.	0.00130913	-0.0532603	-0.0193576	0.00137449	-0.00194481	0.191386
18769	Homo sapiens	LOC352626	XM_302494	30149825	Homo sapiens similar to 6-pyruvoyl-tetrahydropterin synthase (LOC352626), mRNA.	0.00128843	0.000135291	-0.0331437	0.00159671	0.0594996	0.246428
32244	Homo sapiens	ZNF274	NM_016325	19743799	Homo sapiens zinc finger protein 274 (ZNF274), transcript variant ZNF274a, mRNA.	0.00125809	0.0998272	-0.0246453	-0.0114688	-0.036513	-0.187437
26083	Homo sapiens	LOC283583	XM_211092	27479546	Homo sapiens LOC283583 (LOC283583), mRNA.	0.00125119	-0.0223789	0.0657921	0.0344477	-0.00620283	-0.200239
37194	Homo sapiens	LOC352840	XM_301965	30157678	Homo sapiens similar to cytochrome b (LOC352840), mRNA.	0.00123182	0.0294803	-0.0363322	0.0301269	0.0573422	0.184518
30980	Homo sapiens	ME2	NM_002396	13376994	Homo sapiens malic enzyme 2, NAD(+)-dependent, mitochondrial (ME2), nuclear gene encoding mitochondrial protein, mRNA.	0.00109279	0.0338863	0.0318324	0.0473324	0.110679	0.288657
24947	Homo sapiens	LOC283521	XM_208705	27482431	Homo sapiens LOC283521 (LOC283521), mRNA.	0.00103903	0.0134636	-0.046179	0.0587296	0.0807472	0.258641
35751	Homo sapiens	LOC351053	XM_304642	30159363	Homo sapiens LOC351053 (LOC351053), mRNA.	0.000954796	-0.00544496	0.0263305	0.0098635	-0.0214392	-0.22704
23512	Homo sapiens	MADP-1	NM_033114	21314766	Homo sapiens MADP-1 protein (MADP-1), mRNA.	0.00092602	-0.0474954	0.00329628	-0.0550412	-0.0656619	-0.21284
21821	Homo sapiens	LOC143724	XM_096488	18578060	Homo sapiens LOC143724 (LOC143724), mRNA.	0.000845543	-0.0109954	0.0025015	-0.0144255	-0.023198	-0.258794
3057	Homo sapiens	LOC348362	XM_301097	30147197	Homo sapiens similar to peptidylprolyl isomerase A (cyclophilin A) (LOC348362), mRNA.	0.000786359	0.0454922	-0.0249484	-0.00794294	0.0470303	0.245101
34596	Homo sapiens	B3GALT5	NM_006057	5174396	Homo sapiens UDP-Gal:betaGlcNAc beta 1,3-galactosyltransferase, polypeptide 5 (B3GALT5), transcript variant 1, mRNA.	0.000767199	-0.0480687	-0.0147204	-0.0485625	-0.068003	-0.188527
6398	Homo sapiens	FGF12	NM_004113	21614510	Homo sapiens fibroblast growth factor 12 (FGF12), transcript variant 2, mRNA.	0.000656245	0.0221459	0.00490673	-0.0118943	-0.0452509	-0.180032
11496	Homo sapiens	LOC345724	XM_299004	29737274	Homo sapiens LOC345724 (LOC345724), mRNA.	0.000521596	-0.0502289	-0.00434746	0.0279654	0.0315921	0.243907
2408	Homo sapiens	LOC284658	XM_211576	30149265	Homo sapiens LOC284658 (LOC284658), mRNA.	0.000517177	-0.0764645	-0.00130972	0.0137029	0.00583848	-0.205085
6334	Homo sapiens	ROBO1	NM_002941	19743804	Homo sapiens roundabout, axon guidance receptor, homolog 1 (Drosophila) (ROBO1), transcript variant 1, mRNA.	0.000494043	0.0596375	0.0246155	0.0246751	0.0288582	0.278954
16150	Homo sapiens	PRO2000	NM_014109	24497617	Homo sapiens PRO2000 protein (PRO2000), mRNA.	0.000359352	0.0152706	-0.0144914	0.0559333	0.171813	0.354119
8476	Homo sapiens	TACC3	NM_006342	5454101	Homo sapiens transforming, acidic coiled-coil containing protein 3 (TACC3), mRNA.	0.000334005	0.0577447	-0.00763582	0.0154729	0.09437	0.350159
5259	Homo sapiens	LOC344070	XM_292898	30148183	Homo sapiens similar to collagen type XXVII proalpha 1 chain; proalpha1(XXVII) (LOC344070), mRNA.	0.000213185	0.043495	-0.00872243	0.00899184	0.0401601	0.245123
33324	Homo sapiens	LOC342883	XM_292774	29741525	Homo sapiens similar to zinc finger protein 396 (LOC342883), mRNA.	0.000124734	0.0484653	0.0777873	0.0795526	0.0612338	-0.21788
10082	Homo sapiens	FGF18	NM_003862	4503694	Homo sapiens fibroblast growth factor 18 (FGF18), transcript variant 1, mRNA.	0.000108159	0.00890371	0.00062367	-0.0215898	-0.039671	-0.192806
34387	Homo sapiens	LOC343666	XM_297790	29745277	Homo sapiens LOC343666 (LOC343666), mRNA.	2.51953e-05	0.00368765	0.077256	0.0263841	0.0243107	-0.217514
8823	Homo sapiens	HOP	NM_139212	21264588	Homo sapiens homeodomain-only protein (HOP), transcript variant 3, mRNA.	-8.4241e-05	-0.114994	0.00192306	-0.019341	-0.0642894	-0.230009
33036	Homo sapiens	LOC147742	XM_085867	30155705	Homo sapiens similar to hypothetical protein MGC4054 (LOC147742), mRNA.	-0.00019619	-0.0689746	-0.0086128	0.0297304	-0.00997126	-0.247444
11427	Homo sapiens	LOC345626	XM_298926	29736104	Homo sapiens LOC345626 (LOC345626), mRNA.	-0.000283013	0.0121289	0.0470542	0.0482675	0.0137504	-0.229235
30747	Homo sapiens	LOC342591	XM_296978	29738618	Homo sapiens LOC342591 (LOC342591), mRNA.	-0.000304243	0.00105404	0.0144172	-0.0243232	-0.0371987	-0.261304
8468	Homo sapiens	NPY5R	NM_006174	5453795	Homo sapiens neuropeptide Y receptor Y5 (NPY5R), mRNA.	-0.00044194	-0.0108686	-0.0110347	0.00397194	-0.0171488	-0.176312
21859	Homo sapiens	KIAA0056	XM_166201	30156565	Homo sapiens KIAA0056 protein (KIAA0056), mRNA.	-0.000466729	-0.0600247	-0.0467546	0.0601646	0.20181	0.420951
25942	Homo sapiens	LOC122728	XM_058655	29735744	Homo sapiens similar to ubiquitin specific protease 10 (LOC122728), mRNA.	-0.000580986	0.132409	0.0721491	0.0276236	0.092401	0.268427
18352	Homo sapiens	LOC286203	XM_209948	27478132	Homo sapiens similar to RIKEN cDNA 1110001A07 (LOC286203), mRNA.	-0.000601758	0.00152645	0.010591	0.0392208	0.0979225	0.259919
1500	Homo sapiens	EXO1	NM_130398	18491015	Homo sapiens exonuclease 1 (EXO1), transcript variant 2, mRNA.	-0.000640713	-0.0124142	-0.0736344	0.0410646	0.102029	0.264367
19463	Homo sapiens	FLJ23537	NM_024889	13376340	Homo sapiens hypothetical protein FLJ23537 (FLJ23537), mRNA.	-0.000656471	-0.0625217	-0.0041018	-0.0107249	-0.0312752	-0.216867
37180	Homo sapiens	LOC352823	XM_301949	30157552	Homo sapiens similar to zinc finger protein 304 (LOC352823), mRNA.	-0.000658687	-0.0184309	-0.0221378	0.0249653	0.0549268	0.216562
16430	Homo sapiens	FBXO32	NM_058229	22547142	Homo sapiens F-box only protein 32 (FBXO32), transcript variant 1, mRNA.	-0.000739252	-0.13859	-0.168616	-0.207958	-0.20482	-0.0486659
15612	Homo sapiens	LOC346642	XM_299619	29737430	Homo sapiens LOC346642 (LOC346642), mRNA.	-0.000743422	-0.0149478	0.00171313	-0.0101548	-0.0358178	-0.229989
35183	Homo sapiens	APOBEC3C	NM_014508	22907038	Homo sapiens apolipoprotein B mRNA editing enzyme, catalytic polypeptide-like 3C (APOBEC3C), mRNA.	-0.000767279	-0.0529929	-0.0278515	-0.0271423	-0.0320974	-0.178659
17974	Homo sapiens	FLJ14810	NM_032843	14249559	Homo sapiens hypothetical protein FLJ14810 (FLJ14810), mRNA.	-0.00077774	0.0320506	0.0133801	-0.026376	-0.0310917	-0.178817
17106	Homo sapiens	LOC347006	XM_299884	29736011	Homo sapiens LOC347006 (LOC347006), mRNA.	-0.000884914	0.00701503	0.0295561	-0.0133949	0.0138848	-0.17987
10231	Homo sapiens	HMMR	NM_012484	7108348	Homo sapiens hyaluronan-mediated motility receptor (RHAMM) (HMMR), transcript variant 1, mRNA.	-0.00107759	-0.01014	-0.0382684	-0.0291404	0.0282359	0.242685
5623	Homo sapiens	LOC344289	XM_297508	29730720	Homo sapiens LOC344289 (LOC344289), mRNA.	-0.00111299	-0.0486311	-0.010293	-0.00275234	0.071467	0.312088
354	Homo sapiens	FCN3	NM_003665	27754775	Homo sapiens ficolin (collagen/fibrinogen domain containing) 3 (Hakata antigen) (FCN3), transcript variant 1, mRNA.	-0.00112879	-0.0437651	0.0454498	0.0733886	-0.0310092	-0.261547
1086	Homo sapiens	TUFT1	NM_020127	9910595	Homo sapiens tuftelin 1 (TUFT1), mRNA.	-0.001145	-0.0996285	-0.202226	-0.257916	-0.236284	-0.195926
13829	Homo sapiens	LOC352025	XM_305335	30159815	Homo sapiens LOC352025 (LOC352025), mRNA.	-0.00128209	-0.00967236	0.0393537	0.0909004	0.0278811	-0.278252
11679	Homo sapiens	LOC351840	XM_305169	30152201	Homo sapiens LOC351840 (LOC351840), mRNA.	-0.00130631	-0.0178795	0.0143398	0.0368974	-0.0124766	-0.229747
36492	Homo sapiens	RAB39B	NM_171998	25188192	Homo sapiens RAB39B, member RAS oncogene family (RAB39B), mRNA.	-0.00136774	0.00152357	-0.0389256	-0.00435952	0.00724904	0.202893
21946	Homo sapiens	LOC219980	XM_166897	30156941	Homo sapiens similar to seven transmembrane helix receptor (LOC219980), mRNA.	-0.0013783	-0.0175129	0.0181794	0.00972907	-0.0266422	-0.215988
1445	Homo sapiens	CDC2L2	NM_033534	16357489	Homo sapiens cell division cycle 2-like 2 (CDC2L2), transcript variant 7, mRNA.	-0.00143139	-0.010611	-0.0944393	-0.0328706	-0.0141051	0.283875
37276	Homo sapiens	LOC352825	XM_304724	30160375	Homo sapiens LOC352825 (LOC352825), mRNA.	-0.00144288	-0.0638696	-0.0349332	0.000788568	0.0294275	0.2642
22108	Homo sapiens	LOC283188	XM_210192	30156911	Homo sapiens similar to olfactory receptor MOR213-6 (LOC283188), mRNA.	-0.00147107	-0.0114861	0.0382074	0.0475368	-0.00161097	-0.226726
9783	Homo sapiens	LOC348862	XM_304998	30147488	Homo sapiens LOC348862 (LOC348862), mRNA.	-0.00147819	-0.0557916	0.0121876	-0.0149338	-0.0305324	-0.193826
35563	Homo sapiens	LOC284851	XM_211667	27486104	Homo sapiens LOC284851 (LOC284851), mRNA.	-0.00152319	-0.0278057	0.043038	0.0302902	0.00983622	-0.213333
8239	Homo sapiens	LOC351588	XM_304952	30150043	Homo sapiens LOC351588 (LOC351588), mRNA.	-0.00165203	0.0290881	-0.00126183	-0.026539	0.0123602	0.188678
4603	Homo sapiens	ABCA12	NM_173076	27881502	Homo sapiens ATP-binding cassette, sub-family A (ABC1), member 12 (ABCA12), transcript variant 1, mRNA.	-0.00171179	-0.00057411	-0.0571331	-0.0620322	0.0279339	0.278078
33929	Homo sapiens	TNFRSF6B	NM_032957	14790173	Homo sapiens tumor necrosis factor receptor superfamily, member 6b, decoy (TNFRSF6B), transcript variant 1, mRNA.	-0.00181564	-0.0637168	0.0878846	0.21433	0.254995	0.40704
23561	Homo sapiens	DCN	NM_133505	19743849	Homo sapiens decorin (DCN), transcript variant C, mRNA.	-0.00184683	-0.0656805	-0.000379691	0.0353069	0.0400683	-0.216503
31470	Homo sapiens	LOC342759	XM_297105	29743183	Homo sapiens LOC342759 (LOC342759), mRNA.	-0.00187672	-0.0406979	-0.00749427	-0.0148778	-0.0269775	-0.198512
2849	Homo sapiens	LOC343246	XM_295437	29729898	Homo sapiens LOC343246 (LOC343246), mRNA.	-0.00190849	0.0499607	0.0122451	0.0114545	-0.0128562	-0.224085
13725	Homo sapiens	LOC352012	XM_302238	30159746	Homo sapiens similar to ADP,ATP carrier protein, fibroblast isoform (ADP/ATP translocase 2) (Adenine nucleotide translocator 2) (ANT 2) (LOC352012), mRNA.	-0.00198081	-0.0706223	-0.094461	0.0270929	0.037451	0.178474
36265	Homo sapiens	SSX3	NM_021014	28559007	Homo sapiens synovial sarcoma, X breakpoint 3 (SSX3), transcript variant 1, mRNA.	-0.00202898	-0.189209	-0.0416472	-0.0163601	-0.0465377	-0.0673243
21593	Homo sapiens	MS4A6A	NM_152852	23238237	Homo sapiens membrane-spanning 4-domains, subfamily A, member 6A (MS4A6A), transcript variant 1, mRNA.	-0.00206787	0.0270315	-0.00135719	0.00784682	-0.0246214	-0.231626
29279	Homo sapiens	NPTX1	NM_002522	4505442	Homo sapiens neuronal pentraxin I (NPTX1), mRNA.	-0.00207378	0.0358022	-0.0290395	-0.000452158	-0.0175012	-0.204852
16855	Homo sapiens	LOC346848	XM_294438	30150421	Homo sapiens similar to ribosomal protein L5; 60S ribosomal protein L5 (LOC346848), mRNA.	-0.00208609	0.0268734	0.0614022	0.0240064	0.0164424	-0.185919
7754	Homo sapiens	LOC344597	XM_298152	29727522	Homo sapiens LOC344597 (LOC344597), mRNA.	-0.00215154	-0.186374	-0.0589686	0.0179193	-0.0185904	-0.0620513
29962	Homo sapiens	MGC13008	NM_032686	14249265	Homo sapiens hypothetical protein MGC13008 (MGC13008), mRNA.	-0.00215336	0.00976014	-0.00738321	0.0480943	0.0523701	0.329915
37521	Homo sapiens	LOC352905	XM_302020	30146919	Homo sapiens similar to C-terminal binding protein 2 (LOC352905), mRNA.	-0.0021609	-0.0923481	-0.0973451	0.0518238	0.0652225	0.176123
28298	Homo sapiens	NIN283	NM_032268	15805023	Homo sapiens nerve injury gene 283 (NIN283), mRNA.	-0.00218896	-0.0171315	0.0526545	-0.0637768	-0.0413054	-0.194564
27091	Homo sapiens	LOC145871	XM_096897	18584618	Homo sapiens LOC145871 (LOC145871), mRNA.	-0.00219012	-0.0693021	0.0138773	0.0078628	-0.00156921	-0.24778
6640	Homo sapiens	SRISNF2L	NM_015106	24307994	Homo sapiens KIAA0809 protein (SRISNF2L), mRNA.	-0.00226877	0.0158436	0.020783	0.0162717	0.0437554	0.187053
14846	Homo sapiens	KIAA1466	XM_050285	22049975	Homo sapiens KIAA1466 protein (KIAA1466), mRNA.	-0.00227684	-0.0840825	-0.0167248	-0.025253	-0.0187484	-0.181843
35653	Homo sapiens	LOC343874	XM_297926	29746721	Homo sapiens LOC343874 (LOC343874), mRNA.	-0.0022777	-0.025618	0.0111156	0.0452489	0.00515239	-0.235372
5686	Homo sapiens	LOC344385	XM_297578	29731487	Homo sapiens LOC344385 (LOC344385), mRNA.	-0.00247885	-0.064608	-0.0110489	0.00672838	-0.0151832	-0.234146
16282	Homo sapiens	ANK1	NM_020480	10947047	Homo sapiens ankyrin 1, erythrocytic (ANK1), transcript variant 7, mRNA.	-0.0025159	-0.0326401	0.000674878	0.0188603	0.00309793	0.186703
37339	Homo sapiens	TSPYQ1	NM_022573	13435134	Homo sapiens TSPYq1 (TSPYQ1), mRNA.	-0.00253049	-0.0282702	-0.0299762	-0.0141797	-0.00421809	0.187827
36467	Homo sapiens	MGC34831	NM_152632	22749290	Homo sapiens hypothetical protein MGC34831 (MGC34831), mRNA.	-0.00254244	0.00908416	-0.034148	0.00964802	0.0426932	0.204187
3204	Homo sapiens	LOC348457	XM_302762	30150984	Homo sapiens hypothetical gene supported by BC042499 (LOC348457), mRNA.	-0.0025651	-0.032977	-0.0152299	0.111518	-0.0225711	-0.337524
33022	Homo sapiens	LOC126537	XM_065151	30155810	Homo sapiens similar to cytochrome P450, family 4, subfamily F, polypeptide 2; cytochrome P450, subfamily IVF, polypeptide 2; leukotriene B4 omega-hydroxylase; leukotriene-B4 20-monooxygenase (LOC126537), mRNA.	-0.00262129	-0.0305882	0.0319461	0.0173235	-0.0324171	-0.178744
38051	Homo sapiens	PCDHB9	NG_000017	28558729	Homo sapiens protocadherin beta cluster (PCDHB@) on chromosome 5.	-0.00273326	-0.0506103	0.0394005	0.00674941	-0.0268608	-0.213332
36276	Homo sapiens	FLJ14084	NM_021637	11056011	Homo sapiens hypothetical protein FLJ14084 (FLJ14084), mRNA.	-0.00274941	-0.0396592	0.0219097	0.0232952	0.00732449	-0.180329
2848	Homo sapiens	LOC343244	XM_295435	30149817	Homo sapiens LOC343244 (LOC343244), mRNA.	-0.00277387	-0.0592875	-0.00169192	0.0206345	0.0093104	-0.204735
25188	Homo sapiens	LOC341764	XM_296427	29738974	Homo sapiens LOC341764 (LOC341764), mRNA.	-0.00277945	-0.0379614	-0.0118258	0.0281904	-0.0154467	-0.185366
16311	Homo sapiens	FGFR1	NM_023108	13186240	Homo sapiens fibroblast growth factor receptor 1 (fms-related tyrosine kinase 2, Pfeiffer syndrome) (FGFR1), transcript variant 6, mRNA.	-0.00278414	-0.0395827	0.0290531	0.0284743	-0.00269416	-0.185681
35924	Homo sapiens	SUV39H1	NM_003173	4507320	Homo sapiens suppressor of variegation 3-9 homolog 1 (Drosophila) (SUV39H1), mRNA.	-0.00283412	0.0548253	-0.0136782	-0.0226823	0.0431148	0.233526
14164	Homo sapiens	NFE2L3	NM_004289	21918830	Homo sapiens nuclear factor (erythroid-derived 2)-like 3 (NFE2L3), mRNA.	-0.00287597	0.0183712	0.0722445	0.0726555	0.127971	0.2736
33694	Homo sapiens	UBE2C	NM_007019	5902145	Homo sapiens ubiquitin-conjugating enzyme E2C (UBE2C), mRNA.	-0.00293606	0.00718558	-0.0350811	-0.0258797	0.0692063	0.230655
11568	Homo sapiens	LOC348933	XM_302167	30151803	Homo sapiens similar to T2 (LOC348933), mRNA.	-0.00307037	0.00172086	-0.00991113	-0.0227043	0.0182218	0.236883
26022	Homo sapiens	LOC145601	XM_096816	27479604	Homo sapiens LOC145601 (LOC145601), mRNA.	-0.00311131	0.000365746	0.0151669	0.0221145	0.00909783	-0.180017
24272	Homo sapiens	LOC341485	XM_296213	29744272	Homo sapiens LOC341485 (LOC341485), mRNA.	-0.00311615	0.030411	0.0147377	-0.0300854	-0.0509055	-0.189301
10918	Homo sapiens	LOC153217	XM_094257	22052658	Homo sapiens similar to Double-headed protease inhibitor, submandibular gland (LOC153217), mRNA.	-0.00312212	-0.00713695	-0.0186418	0.0157648	-0.00959089	-0.251543
8814	Homo sapiens	LOC91431	NM_138698	20162559	Homo sapiens prematurely terminated mRNA decay factor-like (LOC91431), mRNA.	-0.00313381	-0.0429714	-0.0412031	0.0122855	0.048022	0.207984
19341	Homo sapiens	FLJ10188	NM_018017	8922268	Homo sapiens CTCL tumor antigen L14-2 (FLJ10188), mRNA.	-0.00331101	-0.0604915	0.0176234	0.0582149	0.0488993	0.185619
33150	Homo sapiens	LOC284300	XM_209108	27485036	Homo sapiens similar to FKSG41 (LOC284300), mRNA.	-0.00334241	0.00101726	0.0236223	-0.0187202	-0.0453464	-0.267152
18833	Homo sapiens	LOC349248	XM_303010	30149713	Homo sapiens hypothetical gene supported by BC042162 (LOC349248), mRNA.	-0.00335506	0.00688461	-0.0171544	-0.0447257	0.0148496	0.296332
27222	Homo sapiens	LOC283689	XM_211165	27483093	Homo sapiens LOC283689 (LOC283689), mRNA.	-0.00342605	-0.0634994	-0.00744828	-0.0132236	-0.0543119	-0.230287
21422	Homo sapiens	OR51B4	NM_033179	15042964	Homo sapiens olfactory receptor, family 51, subfamily B, member 4 (OR51B4), mRNA.	-0.00353022	-0.00899476	-0.0130466	0.0379304	0.0182732	-0.192291
29310	Homo sapiens	RCV1	NM_002903	4506458	Homo sapiens recoverin (RCV1), mRNA.	-0.00358564	0.00766992	0.00377628	-0.0348742	-0.0215417	-0.236145
37222	Homo sapiens	LOC349381	XM_303039	30156788	Homo sapiens LOC349381 (LOC349381), mRNA.	-0.00364996	-0.0917098	-0.0526893	-0.0328491	-0.00533	0.290379
12146	Homo sapiens	PRSS16	NM_005865	21396490	Homo sapiens protease, serine, 16 (thymus) (PRSS16), mRNA.	-0.00369336	-0.066378	-0.0098337	-0.0453175	-0.0601186	-0.191256
9124	Homo sapiens	LOC255610	XM_172441	30149250	Homo sapiens similar to deubiquitinating enzyme 2 (LOC255610), mRNA.	-0.00374702	0.0182992	0.019823	0.010796	-0.0347799	-0.214147
27190	Homo sapiens	LOC283777	XM_208837	27484653	Homo sapiens LOC283777 (LOC283777), mRNA.	-0.00380945	-0.0422854	0.0138916	0.0227333	0.00328211	-0.245304
8313	Homo sapiens	CCNA2	NM_001237	16950653	Homo sapiens cyclin A2 (CCNA2), mRNA.	-0.00384755	0.0202218	-0.0359856	-0.0674879	0.00175399	0.212262
24809	Homo sapiens	PHGDHL1	NM_177967	29366837	Homo sapiens phosphoglycerate dehydrogenase like 1 (PHGDHL1), mRNA.	-0.00389118	0.016153	0.001355	-0.0612311	-0.00469793	0.214306
37108	Homo sapiens	LOC347526	XM_298091	29746142	Homo sapiens LOC347526 (LOC347526), mRNA.	-0.00391205	-0.0120044	-0.0078234	-0.0377478	-0.0513074	-0.272785
32163	Homo sapiens	KIR2DL1	NM_014218	7657270	Homo sapiens killer cell immunoglobulin-like receptor, two domains, long cytoplasmic tail, 1 (KIR2DL1), mRNA.	-0.00392436	-0.0570221	0.0285763	0.0538097	-0.00249099	-0.330002
4683	Homo sapiens	LOC90643	XM_033145	14735143	Homo sapiens similar to Meningioma-expressed antigen 6/11 (MEA6) (MEA11) (LOC90643), mRNA.	-0.00399063	-0.0327868	-0.0165038	-0.0620037	-0.074634	-0.179326
37452	Homo sapiens	MGC33094	XM_291366	29727133	Homo sapiens hypothetical protein MGC33094 (MGC33094), mRNA.	-0.0040717	-0.0306855	0.00974268	-0.0203127	-0.0660291	-0.260867
33928	Homo sapiens	TNFRSF6B	NM_032945	29893809	Homo sapiens tumor necrosis factor receptor superfamily, member 6b, decoy (TNFRSF6B), transcript variant M68C, mRNA.	-0.00423337	0.0354918	0.126937	0.1963	0.250856	0.385225
19111	Homo sapiens	AKR1C3	NM_003739	24497582	Homo sapiens aldo-keto reductase family 1, member C3 (3-alpha hydroxysteroid dehydrogenase, type II) (AKR1C3), mRNA.	-0.00424096	-0.0401255	-0.0541243	0.113701	0.171087	0.233678
6644	Homo sapiens	RAP140	NM_015224	14150228	Homo sapiens KIAA1105 protein (RAP140), mRNA.	-0.00431151	-0.0841128	0.0569103	0.0264999	-0.0489785	-0.269001
31223	Homo sapiens	MALT1	NM_173844	27886565	Homo sapiens mucosa associated lymphoid tissue lymphoma translocation gene 1 (MALT1), transcript variant 2, mRNA.	-0.00442878	-0.0130107	0.00387759	-0.0161054	-0.0283507	-0.219517
12434	Homo sapiens	ELD/OSA1	NM_020732	18702334	Homo sapiens BRG1-binding protein ELD/OSA1 (ELD/OSA1), mRNA.	-0.00449487	-0.0307408	-0.0619626	-0.0119941	0.00901663	0.225327
36766	Homo sapiens	LOC255766	XM_172794	22059682	Homo sapiens similar to Cdc42 guanine nucleotide exchange factor zizimin 1 (LOC255766), mRNA.	-0.00450007	-0.032571	0.0140462	-0.0115692	-0.0239178	-0.191833
18746	Homo sapiens	FLJ20433	XM_301038	30150115	Homo sapiens hypothetical protein FLJ20433 (FLJ20433), mRNA.	-0.00451856	0.00735865	-0.0131911	0.026853	0.068719	0.196458
20163	Homo sapiens	LOC338604	XM_294665	29740588	Homo sapiens LOC338604 (LOC338604), mRNA.	-0.0045361	0.0173738	0.00637842	0.0249119	0.0251158	-0.189769
1393	Homo sapiens	MGC15548	NM_032752	14249385	Homo sapiens hypothetical protein MGC15548 (MGC15548), mRNA.	-0.00453782	-0.0317895	0.0236363	-0.0124468	-0.0373241	-0.208066
16265	Homo sapiens	SNTG1	NM_018967	9507162	Homo sapiens syntrophin, gamma 1 (SNTG1), mRNA.	-0.0045655	0.0201127	0.0120415	-0.0117884	-0.0234874	-0.191009
23883	Homo sapiens	LOC196394	XM_113708	27499465	Homo sapiens hypothetical protein LOC196394 (LOC196394), mRNA.	-0.00457479	0.0146779	-0.0194654	0.0275238	-0.0086318	0.211845
7187	Homo sapiens	FLJ90764	NM_173656	27734906	Homo sapiens hypothetical protein FLJ90764 (FLJ90764), mRNA.	-0.00463639	0.00740533	0.0341585	0.0221871	0.00970426	-0.220275
18240	Homo sapiens	LOC138883	XM_071152	17470112	Homo sapiens similar to seven transmembrane helix receptor (LOC138883), mRNA.	-0.00469276	0.0317336	0.00556733	-0.0217071	-0.0406949	-0.200184
25238	Homo sapiens	LOC350003	XM_301455	30154178	Homo sapiens similar to protein tyrosine phosphatase, non-receptor type 2 isoform 2; T-cell protein tyrosine phosphatase (LOC350003), mRNA.	-0.00472622	-0.0392775	-0.0022668	-0.00739451	0.0212015	0.188291
2708	Homo sapiens	LOC339462	XM_294966	29730370	Homo sapiens LOC339462 (LOC339462), mRNA.	-0.00498304	-0.00596408	0.0179918	0.01357	0.00691066	-0.199208
33972	Homo sapiens	C20orf133	NM_080676	27363462	Homo sapiens chromosome 20 open reading frame 133 (C20orf133), mRNA.	-0.0049938	-0.0873362	-0.0145407	-0.0940556	-0.130678	-0.187163
18641	Homo sapiens	LOC347192	XM_300112	29733347	Homo sapiens LOC347192 (LOC347192), mRNA.	-0.0050443	-0.0110891	0.0179404	0.051922	0.0482125	-0.211287
36898	Homo sapiens	LOC347348	XM_293276	29743323	Homo sapiens similar to Heat shock 27 kDa protein (HSP 27) (Stress-responsive protein 27) (SRP27) (Estrogen-regulated 24 kDa protein) (28 kDa heat shock protein) (LOC347348), mRNA.	-0.00508013	-0.015929	-0.173654	-0.220632	-0.179542	-0.102224
22539	Homo sapiens	LOC349642	XM_301303	30156628	Homo sapiens similar to nuclear RNA helicase Bat1 (LOC349642), mRNA.	-0.00516039	-0.0776175	-0.0344812	0.000261511	0.0435999	0.218027
25181	Homo sapiens	LOC341787	XM_296419	29739062	Homo sapiens LOC341787 (LOC341787), mRNA.	-0.00517341	-0.0539189	-0.0562261	-0.00384827	0.028133	0.217123
19759	Homo sapiens	SFXN2	XM_058359	20545082	Homo sapiens sideroflexin 2 (SFXN2), mRNA.	-0.00523186	0.040365	0.0323119	0.0838069	0.0159482	-0.189205
491	Homo sapiens	ADAMTS4	NM_005099	11497610	Homo sapiens a disintegrin-like and metalloprotease (reprolysin type) with thrombospondin type 1 motif, 4 (ADAMTS4), mRNA.	-0.00538332	-0.0867949	-0.00680011	-0.0365319	-0.0425746	-0.182795
11544	Homo sapiens	LOC345792	XM_299063	29737898	Homo sapiens LOC345792 (LOC345792), mRNA.	-0.0053897	-0.0514269	0.0359384	-0.0238794	-0.0902278	-0.21714
7063	Homo sapiens	MASP1	NM_139125	21264358	Homo sapiens mannan-binding lectin serine protease 1 (C4/C2 activating component of Ra-reactive factor) (MASP1), transcript variant 2, mRNA.	-0.00539911	0.046179	0.00137873	-0.0246709	-0.0244157	-0.186114
6632	Homo sapiens	DOC1	NM_014890	7657036	Homo sapiens downregulated in ovarian cancer 1 (DOC1), mRNA.	-0.00541576	-0.153655	-0.19039	-0.173305	-0.0987053	-0.104498
25520	Homo sapiens	PPP2R5E	NM_006246	5453955	Homo sapiens protein phosphatase 2, regulatory subunit B (B56), epsilon isoform (PPP2R5E), mRNA.	-0.00542685	-0.0328591	-0.0288471	0.0110149	0.0491036	0.268636
8529	Homo sapiens	PDZ-GEF1	NM_014247	7657260	Homo sapiens PDZ domain containing guanine nucleotide exchange factor(GEF)1 (PDZ-GEF1), mRNA.	-0.00543754	0.0165558	0.0128011	-0.0241098	-0.00287292	-0.194799
25318	Homo sapiens	LOC347973	XM_303691	30153619	Homo sapiens LOC347973 (LOC347973), mRNA.	-0.0054665	0.054036	-0.0150107	0.0338545	0.0295528	0.181142
14363	Homo sapiens	DKFZp564D206	NM_015464	23943784	Homo sapiens cystine-knot containing secreted protein (DKFZp564D206), mRNA.	-0.0054895	0.00480258	0.0229057	-0.0258469	-0.0601311	-0.252806
19408	Homo sapiens	MYOZ1	NM_021245	21359948	Homo sapiens myozenin 1 (MYOZ1), mRNA.	-0.00561964	-0.121483	0.00229487	-0.0196107	-0.0253417	-0.235693
36942	Homo sapiens	LOC340555	XM_293337	29744293	Homo sapiens similar to glucocorticoid induced receptor (LOC340555), mRNA.	-0.00564734	0.0172915	0.0497881	0.00982711	0.0158286	-0.217635
34354	Homo sapiens	LOC343626	XM_297753	29744769	Homo sapiens LOC343626 (LOC343626), mRNA.	-0.00573547	0.0381862	-0.0119584	-0.0117789	-0.0191147	-0.192779
11117	Homo sapiens	LOC285717	XM_211991	27479195	Homo sapiens LOC285717 (LOC285717), mRNA.	-0.00580275	0.0358574	0.0092094	-0.0284319	0.0388689	-0.19728
25466	Homo sapiens	NFATC4	NM_004554	27886562	Homo sapiens nuclear factor of activated T-cells, cytoplasmic, calcineurin-dependent 4 (NFATC4), mRNA.	-0.005945	-0.030401	0.00403629	-0.0333131	-0.0283676	-0.181774
4550	Homo sapiens	FLJ40629	NM_152515	22749068	Homo sapiens hypothetical protein FLJ40629 (FLJ40629), mRNA.	-0.00594577	-0.0593606	-0.0235285	-0.0276726	0.0838822	0.181358
34710	Homo sapiens	CLDN14	NM_144492	21536293	Homo sapiens claudin 14 (CLDN14), transcript variant 1, mRNA.	-0.00601012	-0.0103553	0.0454973	0.0125298	0.0167976	-0.234322
13176	Homo sapiens	LOC285806	XM_212028	27484629	Homo sapiens LOC285806 (LOC285806), mRNA.	-0.0060609	0.0131739	0.0446332	0.00221119	-0.0333836	-0.205874
9044	Homo sapiens	LOC166522	XM_093920	27477857	Homo sapiens similar to MIST (LOC166522), mRNA.	-0.00611568	-0.019915	-0.018095	-0.0303369	-0.0397573	-0.214277
35522	Homo sapiens	LOC164714	XM_104657	30159556	Homo sapiens LOC164714 (LOC164714), mRNA.	-0.00613958	-0.0247445	-0.0193947	-0.0218031	-0.0140628	-0.195016
4253	Homo sapiens	GEMIN6	NM_024775	20806088	Homo sapiens gem (nuclear organelle) associated protein 6 (GEMIN6), mRNA.	-0.00616421	-0.0266584	-0.0347754	0.010656	0.0661268	0.30643
14450	Homo sapiens	MCFP	NM_018843	10047121	Homo sapiens mitochondrial carrier family protein (MCFP), mRNA.	-0.00618518	0.0110773	-0.0556824	-0.0388608	-0.00112342	0.1773
36903	Homo sapiens	LOC347341	XM_293282	29743309	Homo sapiens similar to nicolin 1 (LOC347341), mRNA.	-0.00625048	-0.0576087	-0.00634987	-0.0210753	-0.0463878	-0.200221
36199	Homo sapiens	RAGB	NM_016656	8051626	Homo sapiens GTP-binding protein ragB (RAGB), transcript variant RAGBl, mRNA.	-0.00639291	0.0173658	0.0262615	-0.00237251	-0.0336226	-0.183169
6215	Homo sapiens	SLC25A20	NM_000387	6006040	Homo sapiens solute carrier family 25 (carnitine/acylcarnitine translocase), member 20 (SLC25A20), nuclear gene encoding mitochondrial protein, mRNA.	-0.00640556	0.0237591	-0.00744391	0.0200719	0.0537968	0.234956
25914	Homo sapiens	DKFZP564O092	XM_033371	22048000	Homo sapiens DKFZP564O092 protein (DKFZP564O092), mRNA.	-0.00651652	-0.00793018	-0.0313592	-0.0369109	0.0679834	0.266528
33393	Homo sapiens	LOC342872	XM_297198	29741503	Homo sapiens LOC342872 (LOC342872), mRNA.	-0.00652977	0.0327958	0.00634308	-0.0350406	-0.0565625	-0.189646
25799	Homo sapiens	BMP4	NM_130850	19528649	Homo sapiens bone morphogenetic protein 4 (BMP4), transcript variant 2, mRNA.	-0.00657071	0.0291397	0.0330516	0.102036	0.178842	0.254389
14330	Homo sapiens	RIP60	NM_014374	7656889	Homo sapiens replication initiation region protein (60kD) (RIP60), mRNA.	-0.00669239	-0.051265	-0.0108874	0.00250109	0.0299195	0.277931
29996	Homo sapiens	MGC15396	NM_052855	16418356	Homo sapiens hypothetical protein MGC15396 (MGC15396), mRNA.	-0.0068792	-0.0143702	-0.0404433	0.042591	0.0966536	0.288987
16528	Homo sapiens	FLJ35721	NM_173684	27735146	Homo sapiens hypothetical protein FLJ35721 (FLJ35721), mRNA.	-0.00691145	-0.00924907	0.0167536	0.0544985	0.00583931	-0.202989
28201	Homo sapiens	LOC64174	NM_022355	11641268	Homo sapiens putative dipeptidase (LOC64174), mRNA.	-0.00691677	-0.00306503	-0.00608051	-0.0311889	-0.0166826	-0.193581
34359	Homo sapiens	LOC343633	XM_297759	29744783	Homo sapiens LOC343633 (LOC343633), mRNA.	-0.00693476	0.000221486	0.0232109	0.0244861	-0.0183259	-0.253896
21125	Homo sapiens	CABP2	NM_016366	7705311	Homo sapiens calcium binding protein 2 (CABP2), transcript variant 1, mRNA.	-0.00696021	-0.0393946	0.00305693	-0.0182648	-0.0350801	-0.175852
8578	Homo sapiens	MYOZ2	NM_016599	19923486	Homo sapiens myozenin 2 (MYOZ2), mRNA.	-0.00698531	-0.0278928	-0.0067024	-0.00971096	-0.00190924	-0.199905
30771	Homo sapiens	LOC342637	XM_297014	29739523	Homo sapiens LOC342637 (LOC342637), mRNA.	-0.00698877	-0.00239898	-0.0016628	0.0201783	0.0903653	0.247022
33160	Homo sapiens	LOC284349	XM_209132	27485269	Homo sapiens similar to hypothetical protein FLJ32191 (LOC284349), mRNA.	-0.00701942	0.0555404	0.0243178	-0.00366026	0.0290691	0.184695
19471	Homo sapiens	FLJ13263	NM_025125	13376702	Homo sapiens hypothetical protein FLJ13263 (FLJ13263), mRNA.	-0.00703917	-0.0207989	0.00975133	-0.0602757	-0.0455187	-0.201967
4131	Homo sapiens	REPRIMO	NM_019845	9790192	Homo sapiens candidate mediator of the p53-dependent G2 arrest (REPRIMO), mRNA.	-0.00711315	-0.0688981	-0.0219314	-0.027755	-0.0440211	-0.18789
34714	Homo sapiens	C21orf29	NM_144991	22001419	Homo sapiens chromosome 21 open reading frame 29 (C21orf29), mRNA.	-0.00714162	-0.024648	0.0227395	0.0564585	-0.00512397	-0.196108
11234	Homo sapiens	LOC340106	XM_293954	29737101	Homo sapiens similar to transient receptor potential cation channel, subfamily C, member 6; transient receptor potential channel 6 (LOC340106), mRNA.	-0.00717714	-0.0173583	0.0355352	-0.0259338	-0.0487192	-0.222537
28484	Homo sapiens	VN1R3	NM_174980	27923946	Homo sapiens vomeronasal 1 receptor 3 (VN1R3), mRNA.	-0.00719698	-0.0598986	-0.00253091	0.0259597	0.00393254	-0.271345
6621	Homo sapiens	ECE2	NM_014693	7662199	Homo sapiens endothelin converting enzyme 2 (ECE2), mRNA.	-0.00720448	-0.000106514	0.0357206	0.0345912	0.00361074	-0.20021
10395	Homo sapiens	PCDHGB3	NM_018924	14270494	Homo sapiens protocadherin gamma subfamily B, 3 (PCDHGB3), transcript variant 1, mRNA.	-0.00721065	-0.0546283	0.0150445	0.140399	0.160347	0.221036
8089	Homo sapiens	LOC351415	XM_304802	30147358	Homo sapiens LOC351415 (LOC351415), mRNA.	-0.00721419	-0.0603847	-0.0158731	0.0481586	0.00733656	-0.236903
38217	Homo sapiens	B3GALT4	NM_003782	15451872	Homo sapiens UDP-Gal:betaGlcNAc beta 1,3-galactosyltransferase, polypeptide 4 (B3GALT4), mRNA.	-0.00723347	0.0375269	-0.0264543	-0.00903288	0.0594329	0.239533
7687	Homo sapiens	LOC344829	XM_293610	30148491	Homo sapiens similar to Heat shock cognate 71 kDa protein (LOC344829), mRNA.	-0.00729572	0.151795	0.218949	0.159458	0.148924	0.232688
21339	Homo sapiens	FLJ14213	NM_024841	13376254	Homo sapiens hypothetical protein FLJ14213 (FLJ14213), mRNA.	-0.00731333	0.0215245	-0.030712	0.0231712	-0.0116617	-0.27779
24689	Homo sapiens	FLJ10956	NM_018283	8922791	Homo sapiens hypothetical protein FLJ10956 (FLJ10956), mRNA.	-0.00735269	0.0434225	-0.00599379	0.0191961	0.0961618	0.354564
36507	Homo sapiens	FLJ37659	NM_173698	27734774	Homo sapiens hypothetical protein FLJ37659 (FLJ37659), mRNA.	-0.00738073	0.0261056	0.0101796	-0.0249533	-0.0417325	-0.190887
20722	Homo sapiens	FTH1	NM_002032	4503794	Homo sapiens ferritin, heavy polypeptide 1 (FTH1), mRNA.	-0.00743395	-0.0421445	-0.0946837	-0.180837	-0.234373	-0.208361
23968	Homo sapiens	LOC283366	XM_210243	27484972	Homo sapiens similar to olfactory receptor MOR112-1 (LOC283366), mRNA.	-0.0074587	0.000124617	0.0237897	-0.0185455	-0.028927	-0.185507
17179	Homo sapiens	LOC347045	XM_299974	29736797	Homo sapiens LOC347045 (LOC347045), mRNA.	-0.00752361	-0.0192316	0.0279388	0.0641734	-0.0428069	-0.210488
21921	Homo sapiens	LOC219490	XM_166841	29744941	Homo sapiens similar to olfactory receptor MOR196-4 (LOC219490), mRNA.	-0.00752825	-0.0191397	0.0142696	0.0487227	-0.012127	-0.237987
29542	Homo sapiens	ZNF144	NM_007144	6005963	Homo sapiens zinc finger protein 144 (Mel-18) (ZNF144), mRNA.	-0.00753126	-0.00466357	-0.0268488	-0.00182961	0.045124	0.297939
6435	Homo sapiens	MAP3K13	NM_004721	21735554	Homo sapiens mitogen-activated protein kinase kinase kinase 13 (MAP3K13), mRNA.	-0.00759341	0.0109909	0.0433325	0.0370412	0.00182583	-0.189576
10593	Homo sapiens	DKFZp761C121	NM_032290	14150036	Homo sapiens hypothetical protein DKFZp761C121 (DKFZp761C121), mRNA.	-0.00765994	0.0205574	0.0490741	0.0288802	0.0691265	0.217251
14659	Homo sapiens	IMAP1	NM_130759	28416951	Homo sapiens immunity associated protein 1 (IMAP1), mRNA.	-0.00768704	-0.0637698	-0.00593571	-0.0380475	0.00977762	0.181962
29729	Homo sapiens	FLJ10120	NM_018001	8922238	Homo sapiens hypothetical protein FLJ10120 (FLJ10120), mRNA.	-0.00770244	0.0757984	-0.00512192	0.00987009	-0.0413623	-0.275068
18795	Homo sapiens	LOC352652	XM_302520	30149897	Homo sapiens similar to Cnn2 protein (LOC352652), mRNA.	-0.00772024	0.0177837	-0.0100023	0.0619972	0.0671148	0.326285
32399	Homo sapiens	CACNA1A	NM_023035	13386497	Homo sapiens calcium channel, voltage-dependent, P/Q type, alpha 1A subunit (CACNA1A), transcript variant 2, mRNA.	-0.00775056	-0.00971422	-0.0615341	0.00275954	0.0714391	0.221499
12211	Homo sapiens	BTN3A3	NM_006994	6325463	Homo sapiens butyrophilin, subfamily 3, member A3 (BTN3A3), mRNA.	-0.00776006	-0.006614	-0.00134878	0.00487058	0.0289405	0.226706
26455	Homo sapiens	CYP11A1	NM_000781	4503188	Homo sapiens cytochrome P450, family 11, subfamily A, polypeptide 1 (CYP11A1), nuclear gene encoding mitochondrial protein, mRNA.	-0.00777321	-0.0126519	0.0329717	-0.0190585	-0.0514911	-0.228071
729	Homo sapiens	USP21	NM_012475	21265127	Homo sapiens ubiquitin specific protease 21 (USP21), transcript variant 1, mRNA.	-0.00777531	-0.0417395	0.0219153	0.0623432	-0.0176618	-0.245499
28490	Homo sapiens	LOC283932	NM_175901	28557734	Homo sapiens hypothetical protein LOC283932 (LOC283932), mRNA.	-0.00780788	0.0125838	0.0188183	0.0549909	0.000162165	-0.193892
13835	Homo sapiens	LOC349007	XM_305341	30159650	Homo sapiens LOC349007 (LOC349007), mRNA.	-0.00796061	0.000156474	0.0363044	-0.0232533	-0.0248193	-0.18598
13559	Homo sapiens	LOC346068	XM_299256	29741205	Homo sapiens LOC346068 (LOC346068), mRNA.	-0.00805099	0.00812966	-0.00227704	-0.0414056	-0.0311836	-0.178507
36908	Homo sapiens	LOC340523	XM_293288	29743271	Homo sapiens similar to putative G-protein coupled receptor (LOC340523), mRNA.	-0.00813882	-0.0475904	0.0231605	0.0359592	0.0135828	-0.191367
21928	Homo sapiens	LOC219421	XM_166860	30156873	Homo sapiens similar to seven transmembrane helix receptor (LOC219421), mRNA.	-0.00814985	0.00163991	0.0256201	0.0261522	-0.00471061	-0.210393
34642	Homo sapiens	C21orf45	NM_018944	9506436	Homo sapiens chromosome 21 open reading frame 45 (C21orf45), mRNA.	-0.00816796	0.0164489	0.0164278	-0.000318091	0.0531046	0.239329
29133	Homo sapiens	GALK1	NM_000154	4503894	Homo sapiens galactokinase 1 (GALK1), mRNA.	-0.00818343	-0.000258096	0.0107187	-0.0190238	-0.048339	-0.193184
15363	Homo sapiens	LOC346644	XM_294355	29737437	Homo sapiens similar to peptidyl-Pro cis trans isomerase (LOC346644), mRNA.	-0.00826353	-0.0330822	0.015107	-0.030079	0.0148948	0.184617
6829	Homo sapiens	CLDN1	NM_021101	21536297	Homo sapiens claudin 1 (CLDN1), mRNA.	-0.00830623	0.0407598	-0.245339	-0.140471	0.0267562	0.244313
201	Homo sapiens	GCLM	NM_002061	4504010	Homo sapiens glutamate-cysteine ligase, modifier subunit (GCLM), mRNA.	-0.00833504	0.00269678	-0.109616	0.0350955	0.0630657	0.185135
10467	Homo sapiens	SFXN1	NM_022754	23618866	Homo sapiens sideroflexin 1 (SFXN1), mRNA.	-0.00836687	-0.0501238	-0.052294	0.0479179	0.07426	0.223301
6319	Homo sapiens	PAK2	NM_002577	4505598	Homo sapiens p21 (CDKN1A)-activated kinase 2 (PAK2), mRNA.	-0.00840173	-0.0214043	-0.0124936	0.00638024	0.0393144	0.204474
2097	Homo sapiens	LOC149606	XM_086600	18549633	Homo sapiens LOC149606 (LOC149606), mRNA.	-0.00841089	0.0417898	-0.0168792	-0.0200504	0.0209293	0.249713
20606	Homo sapiens	INS	NM_000207	4557670	Homo sapiens insulin (INS), mRNA.	-0.00857102	0.0133571	0.0265971	0.078274	0.00965595	-0.216796
24768	Homo sapiens	LOC93081	NM_138779	20270318	Homo sapiens hypothetical protein BC015148 (LOC93081), mRNA.	-0.00858368	0.0621858	0.0339173	0.0712301	0.144089	0.287064
180	Homo sapiens	CTH	NM_001902	25453485	Homo sapiens cystathionase (cystathionine gamma-lyase) (CTH), transcript variant 1, mRNA.	-0.00863955	0.021913	0.0143153	0.00112348	0.0393404	0.192352
4092	Homo sapiens	WDR12	NM_018256	16445423	Homo sapiens WD repeat domain 12 (WDR12), mRNA.	-0.008686	-0.0315743	-0.0159888	0.017242	0.0447002	0.301187
13356	Homo sapiens	LOC346217	XM_294117	30155512	Homo sapiens similar to hypothetical protein FLJ30296 (LOC346217), mRNA.	-0.00873845	-0.00840205	-0.0148616	-0.0143545	-0.0630024	-0.182191
7642	Homo sapiens	LOC344707	XM_293551	29729515	Homo sapiens similar to 26S proteasome non-ATPase regulatory subunit 12 (26S proteasome regulatory subunit p55) (LOC344707), mRNA.	-0.00885006	0.0403474	0.0178132	0.0269031	0.0565663	0.210729
20209	Homo sapiens	LOC340709	XM_295690	29738813	Homo sapiens LOC340709 (LOC340709), mRNA.	-0.00897861	-0.0793558	0.00448823	-0.0352988	-0.0525144	-0.27314
21700	Homo sapiens	LOC92148	XM_043160	27499323	Homo sapiens LOC92148 (LOC92148), mRNA.	-0.00898711	0.00413782	-0.0968459	0.017574	0.0683982	0.280044
16384	Homo sapiens	ASPH	NM_032468	14589863	Homo sapiens aspartate beta-hydroxylase (ASPH), transcript variant 2, mRNA.	-0.00902928	0.0191884	0.0110634	0.0733144	0.141726	0.212318
36294	Homo sapiens	FLJ22965	NM_022101	11545812	Homo sapiens hypothetical protein FLJ22965 (FLJ22965), mRNA.	-0.0090493	0.0108792	-0.0249867	0.0179715	0.0444816	0.194442
6400	Homo sapiens	GYG	NM_004130	20127456	Homo sapiens glycogenin (GYG), mRNA.	-0.00915941	0.0537894	-0.0442287	0.0448519	0.0630943	0.249281
4024	Homo sapiens	LOC51252	NM_016490	24475973	Homo sapiens hypothetical protein LOC51252 (LOC51252), mRNA.	-0.00925439	-0.0470424	0.0148104	0.0300568	-0.0105223	-0.182123
18835	Homo sapiens	LOC349269	XM_303012	30149869	Homo sapiens hypothetical gene supported by AK026419 (LOC349269), mRNA.	-0.00929839	0.00875928	0.0139754	-0.0573307	-0.0649357	-0.247255
6680	Homo sapiens	DNCLI1	NM_016141	7705852	Homo sapiens dynein, cytoplasmic, light intermediate polypeptide 1 (DNCLI1), mRNA.	-0.00933324	0.000603233	-0.0939855	0.0642266	0.100486	0.261096
29471	Homo sapiens	LHX1	NM_005568	5031866	Homo sapiens LIM homeobox protein 1 (LHX1), mRNA.	-0.00933968	-0.0670574	0.000890115	-0.0284094	-0.0461913	-0.18108
28597	Homo sapiens	DKFZp434O0320	XM_097012	29747261	Homo sapiens hypothetical protein DKFZp434O0320 (DKFZp434O0320), mRNA.	-0.00935483	0.0383883	0.0164085	-0.0270809	-0.0308905	-0.219437
30267	Homo sapiens	LOC124871	XM_058857	17480196	Homo sapiens LOC124871 (LOC124871), mRNA.	-0.0093923	-0.0751541	0.00141655	-0.0447756	-0.0785982	-0.284752
34399	Homo sapiens	LOC343685	XM_297803	30158445	Homo sapiens LOC343685 (LOC343685), mRNA.	-0.00954079	-0.0697201	0.014028	-0.0109125	-0.00210214	-0.186444
26054	Homo sapiens	LOC283598	XM_208723	27479590	Homo sapiens LOC283598 (LOC283598), mRNA.	-0.00961387	-0.0343977	0.0276971	-0.00189298	-0.0358323	-0.179875
33593	Homo sapiens	PLAGL2	NM_002657	6031195	Homo sapiens pleiomorphic adenoma gene-like 2 (PLAGL2), mRNA.	-0.00963297	0.00216349	-0.0242272	-0.00175396	0.0520022	0.187755
20275	Homo sapiens	LOC340805	XM_295769	29739697	Homo sapiens LOC340805 (LOC340805), mRNA.	-0.00964453	0.0188793	-0.0157079	-0.0153021	0.0254427	0.193443
8682	Homo sapiens	HCAP-G	NM_022346	21359944	Homo sapiens chromosome condensation protein G (HCAP-G), mRNA.	-0.009776	-0.0532307	-0.0274217	-0.00588657	0.0739248	0.225967
26109	Homo sapiens	LOC338917	XM_290610	30152976	Homo sapiens similar to Homeobox protein CHX10 (Ceh-10 homeodomain containing homolog) (LOC338917), mRNA.	-0.0098743	-0.0694299	0.0253118	-0.0112345	-0.0209755	-0.184619
29969	Homo sapiens	MGC14376	NM_032895	14249657	Homo sapiens hypothetical protein MGC14376 (MGC14376), mRNA.	-0.00988026	0.0333503	-0.0444277	-0.060207	-0.0876945	-0.190502
36535	Homo sapiens	MAGED4	NM_177535	29337293	Homo sapiens melanoma antigen, family D, 4 (MAGED4), transcript variant 2, mRNA.	-0.009977	-0.0518933	0.00583437	0.0648407	-0.0399076	-0.228449
20407	Homo sapiens	LOC347762	XM_301244	30154361	Homo sapiens similar to 60S ribosomal protein L7 (LOC347762), mRNA.	-0.0100505	0.030127	-0.00718983	-0.00211388	0.0349878	0.20031
6732	Homo sapiens	FLJ20335	NM_017771	23618917	Homo sapiens hypothetical protein FLJ20335 (FLJ20335), mRNA.	-0.0101048	0.0107761	0.0598253	0.0522167	0.0165355	-0.18257
2089	Homo sapiens	LOC149401	XM_086511	18601334	Homo sapiens hypothetical protein LOC149401 (LOC149401), mRNA.	-0.0101191	-0.0378932	0.0188025	0.00423526	-0.0161755	-0.30469
13654	Homo sapiens	LOC346133	XM_299368	29742708	Homo sapiens LOC346133 (LOC346133), mRNA.	-0.0101759	-0.00497713	-0.047024	0.0169281	0.0146121	0.228401
23011	Homo sapiens	KRT7	NM_005556	5031842	Homo sapiens keratin 7 (KRT7), mRNA.	-0.0102456	-0.00491384	-0.121601	-0.224453	-0.268036	-0.165521
15986	Homo sapiens	SPAG1	NM_003114	27262635	Homo sapiens sperm associated antigen 1 (SPAG1), transcript variant 1, mRNA.	-0.0103431	0.0172513	0.00312929	0.0360895	0.0907639	0.248635
10232	Homo sapiens	HMMR	NM_012485	7108350	Homo sapiens hyaluronan-mediated motility receptor (RHAMM) (HMMR), transcript variant 2, mRNA.	-0.010453	-0.0930371	-0.118443	-0.0381178	0.0402089	0.3088
16467	Homo sapiens	C8orf6	NM_145656	21717829	Homo sapiens chromosome 8 open reading frame 6 (C8orf6), mRNA.	-0.0105074	-0.0744409	-0.0069471	0.0844936	0.00854449	-0.212699
20700	Homo sapiens	ACP2	NM_001610	4557009	Homo sapiens acid phosphatase 2, lysosomal (ACP2), mRNA.	-0.0105177	-0.0659189	-0.0035118	-0.0097736	-0.0174797	-0.192313
21782	Homo sapiens	HSPCAL3	XM_084514	27484942	Homo sapiens heat shock 90kDa protein 1, alpha-like 3 (HSPCAL3), mRNA.	-0.0105479	0.0513328	0.0151682	0.0778449	0.114283	0.184533
36444	Homo sapiens	SEPT6	NM_145802	22035580	Homo sapiens septin 6 (SEPT6), transcript variant V, mRNA.	-0.010573	-0.0112126	0.0254281	-0.0429952	-0.00949105	0.186822
18143	Homo sapiens	IFNT1	NM_176891	28882044	Homo sapiens interferon tau-1 (IFNT1), mRNA.	-0.0106528	0.0665264	-0.000387646	0.00366539	0.00354313	-0.206944
5849	Homo sapiens	LOC351149	XM_301756	30147935	Homo sapiens similar to L-lactate dehydrogenase A chain (LDH-A) (LDH muscle subunit) (LDH-M) (LOC351149), mRNA.	-0.010672	0.0151967	0.000693957	-0.00113135	0.0512527	0.193541
14267	Homo sapiens	CAPRI	NM_006989	5901957	Homo sapiens Ca2+-promoted Ras inactivator (CAPRI), mRNA.	-0.0106957	0.0105053	-0.014918	-0.0234968	0.0344276	0.190051
30843	Homo sapiens	LOC348264	XM_302706	30160234	Homo sapiens hypothetical gene supported by AK027091; AL833005 (LOC348264), mRNA.	-0.0107045	0.0205329	0.0237215	-0.0271202	0.0174267	0.207228
27545	Homo sapiens	LOC348148	XM_300639	30156160	Homo sapiens similar to hyperpolarization activated cyclic nucleotide-gated potassium channel 2; brain cyclic nucleotide gated channel 2 (LOC348148), mRNA.	-0.0107383	-0.118906	0.0184164	0.0250848	-0.00821073	-0.244944
17024	Homo sapiens	LOC346846	XM_299788	29734777	Homo sapiens LOC346846 (LOC346846), mRNA.	-0.010782	-0.0127553	0.00704391	0.00276743	-0.0332161	-0.191993
24735	Homo sapiens	C13orf4	NM_031915	13994281	Homo sapiens chromosome 13 open reading frame 4 (C13orf4), mRNA.	-0.0109399	0.0119713	0.0128329	0.0269393	-0.015469	-0.182752
24715	Homo sapiens	MGC5590	NM_024058	13129029	Homo sapiens hypothetical protein MGC5590 (MGC5590), mRNA.	-0.0109934	0.0229665	0.0319213	0.00741589	-0.0250359	-0.192318
28734	Homo sapiens	LOC283952	XM_211272	27486451	Homo sapiens LOC283952 (LOC283952), mRNA.	-0.011032	-0.0306141	-0.0178959	-0.0310227	-0.0417591	-0.192182
24330	Homo sapiens	LOC341566	XM_296276	29745155	Homo sapiens LOC341566 (LOC341566), mRNA.	-0.0110674	-0.00729791	0.00108166	0.0256102	0.00804325	-0.186692
35044	Homo sapiens	CDC45L	NM_003504	16357475	Homo sapiens CDC45 cell division cycle 45-like (S. cerevisiae) (CDC45L), mRNA.	-0.0111099	-0.0345844	-0.00847208	0.0439594	0.128841	0.189902
20737	Homo sapiens	MMP1	NM_002421	13027798	Homo sapiens matrix metalloproteinase 1 (interstitial collagenase) (MMP1), mRNA.	-0.0111796	0.409606	0.871434	1.18844	1.32334	1.38607
21968	Homo sapiens	LOC219968	XM_166926	20482378	Homo sapiens similar to olfactory receptor MOR202-4 (LOC219968), mRNA.	-0.0111858	0.0255179	0.00770077	-0.0460257	-0.0399731	-0.187153
28172	Homo sapiens	LOC57149	NM_020424	19923825	Homo sapiens hypothetical protein A-211C6.1 (LOC57149), mRNA.	-0.0111873	0.0296871	-0.0217652	-0.00772194	0.0208083	0.235438
13781	Homo sapiens	LOC349058	XM_302302	30155671	Homo sapiens similar to serine palmitoyltransferase, long chain base subunit 2; serine palmitoyltransferase, subunit II (LOC349058), mRNA.	-0.0113034	-0.215254	-0.0515089	0.0398439	0.053019	-0.0040695
32952	Homo sapiens	TM6SF2	XM_051362	20545988	Homo sapiens transmembrane 6 superfamily member 2 (TM6SF2), mRNA.	-0.011357	-0.0244345	-0.00559006	-0.0460754	-0.0602856	-0.255964
36557	Homo sapiens	KIAA1817	XM_042978	14763136	Homo sapiens KIAA1817 protein (KIAA1817), mRNA.	-0.0113733	-0.047245	0.00181815	0.0149048	-0.0146663	-0.210303
38285	Homo sapiens	CSF2RA	NM_006140	27437028	Homo sapiens colony stimulating factor 2 receptor, alpha, low-affinity (granulocyte-macrophage) (CSF2RA), transcript variant 1, mRNA.	-0.0114376	-0.0500227	0.00972659	0.0010141	0.00472318	-0.254439
28886	Homo sapiens	LOC342340	XM_296813	29747156	Homo sapiens LOC342340 (LOC342340), mRNA.	-0.0114672	0.0283717	0.0434297	-0.0120502	-0.0334783	-0.19508
10256	Homo sapiens	SLC6A7	NM_014228	7657588	Homo sapiens solute carrier family 6 (neurotransmitter transporter, L-proline), member 7 (SLC6A7), mRNA.	-0.0115109	0.00052071	0.0460285	0.0694183	-0.00899111	-0.193885
36321	Homo sapiens	POF1B	NM_024921	24475850	Homo sapiens premature ovarian failure 1B (POF1B), mRNA.	-0.011644	-0.0338987	-0.0617048	-0.0166513	0.0720027	0.344624
27876	Homo sapiens	MMPL1	NM_004142	4758727	Homo sapiens matrix metalloproteinase-like 1 (MMPL1), mRNA.	-0.0117028	-0.0514849	0.0233513	0.0283702	-0.00908972	-0.216045
4694	Homo sapiens	MTA3	XM_038567	20537044	Homo sapiens likely ortholog of mouse metastasis associated 3 (MTA3), mRNA.	-0.0117548	-0.0449503	-0.0141348	-0.0407434	-0.0210908	-0.179826
34465	Homo sapiens	LOC350929	XM_304537	30157805	Homo sapiens LOC350929 (LOC350929), mRNA.	-0.0118588	-0.017291	0.0284694	0.0176772	-0.0656838	-0.197403
25424	Homo sapiens	PSME2	NM_002818	4506236	Homo sapiens proteasome (prosome, macropain) activator subunit 2 (PA28 beta) (PSME2), mRNA.	-0.0119512	0.0242089	-0.00944941	-0.0100284	0.0288297	0.190646
16120	Homo sapiens	PROSC	NM_007198	6005841	Homo sapiens proline synthetase co-transcribed homolog (bacterial) (PROSC), mRNA.	-0.0119694	-0.0163705	0.00757097	0.00159453	0.0580319	0.213651
28318	Homo sapiens	FLJ14639	NM_032815	14249507	Homo sapiens hypothetical protein FLJ14639 (FLJ14639), mRNA.	-0.0120152	0.0794205	0.0149572	-0.0120218	0.0101982	0.183177
32316	Homo sapiens	ZNF302	NM_018675	11034834	Homo sapiens zinc finger protein 302 (ZNF302), mRNA.	-0.0120726	-0.0120498	-0.039093	-0.00363596	0.00886099	0.221582
29481	Homo sapiens	NDP52	NM_005831	19923772	Homo sapiens nuclear domain 10 protein (NDP52), mRNA.	-0.0120914	-0.0542232	0.0226753	0.027982	-0.0221114	-0.319697
3454	Homo sapiens	HK2	NM_000189	15812209	Homo sapiens hexokinase 2 (HK2), mRNA.	-0.0121868	-0.000576442	-0.00209069	0.0735701	0.0783064	0.18692
14024	Homo sapiens	SERPINE1	NM_000602	10835158	Homo sapiens serine (or cysteine) proteinase inhibitor, clade E (nexin, plasminogen activator inhibitor type 1), member 1 (SERPINE1), mRNA.	-0.0122191	-0.151811	-0.293829	-0.280504	-0.17595	-0.224995
1026	Homo sapiens	PANK4	NM_018216	8922664	Homo sapiens pantothenate kinase 4 (PANK4), mRNA.	-0.0122243	0.0327379	-0.0414066	0.0252872	0.0483598	0.308894
31166	Homo sapiens	SERPINB12	NM_080474	17998550	Homo sapiens serine (or cysteine) proteinase inhibitor, clade B (ovalbumin), member 12 (SERPINB12), mRNA.	-0.0122478	-0.0438357	-0.0431644	0.00178356	0.00906637	0.216643
20827	Homo sapiens	FEN1	NM_004111	19718776	Homo sapiens flap structure-specific endonuclease 1 (FEN1), mRNA.	-0.0122612	-0.08056	-0.0885127	0.0498647	0.194788	0.326512
33055	Homo sapiens	FLJ30663	XM_086046	18590999	Homo sapiens hypothetical protein FLJ30663 (FLJ30663), mRNA.	-0.0122723	0.0374294	0.000612971	-0.000865188	0.0485159	0.238459
3573	Homo sapiens	MAL	NM_002371	12408666	Homo sapiens mal, T-cell differentiation protein (MAL), transcript variant a, mRNA.	-0.0123421	0.0699783	0.0480243	0.0365658	0.0276417	-0.189011
15342	Homo sapiens	LOC340327	XM_294325	29736986	Homo sapiens similar to RIKEN cDNA 4930500J03 (LOC340327), mRNA.	-0.0123558	-0.00323845	0.00474991	-0.0078207	-0.0236528	-0.23249
13364	Homo sapiens	LOC346229	XM_294128	29743034	Homo sapiens similar to SH3 domain binding glutamic acid-rich protein like 3; SH3BGRL3-like protein; TNF inhibitory protein (LOC346229), mRNA.	-0.012368	0.05691	0.108474	0.12911	0.136235	0.257332
10389	Homo sapiens	PCDHGA5	NM_018918	14196469	Homo sapiens protocadherin gamma subfamily A, 5 (PCDHGA5), transcript variant 1, mRNA.	-0.0123953	-0.0398627	-0.00633285	0.130051	0.157432	0.232404
36412	Homo sapiens	GAGED2	NM_133431	19747280	Homo sapiens G antigen, family D, 2 (GAGED2), transcript variant 2, mRNA.	-0.0124817	-0.0192733	-0.0528681	0.0181379	0.022396	0.191465
9430	Homo sapiens	LOC345074	XM_298486	29728204	Homo sapiens LOC345074 (LOC345074), mRNA.	-0.0125586	0.020753	-0.0303171	-0.0275995	-0.0306597	-0.19762
36524	Homo sapiens	CTPS2	NM_175859	28559084	Homo sapiens CTP synthase II (CTPS2), transcript variant 2, mRNA.	-0.0126144	-0.0894486	-0.000211148	-0.0285494	-0.0301585	-0.216414
2908	Homo sapiens	LOC343343	XM_295512	29731218	Homo sapiens LOC343343 (LOC343343), mRNA.	-0.0126214	0.00232058	0.0196124	0.0050751	-0.00859454	-0.188211
2587	Homo sapiens	LOC343265	XM_291488	29730101	Homo sapiens similar to dJ801G22.2 (novel protein similar to immunoglobulin gamma FC receptor 1 (FGCR1)) (LOC343265), mRNA.	-0.0128261	0.00985127	0.0343187	0.0199241	0.0233635	-0.197786
1904	Homo sapiens	LOC126661	XM_059061	29733263	Homo sapiens hypothetical protein LOC126661 (LOC126661), mRNA.	-0.0128592	-0.0241292	0.0322709	0.0275575	0.00524377	-0.206991
30134	Homo sapiens	FLJ23754	NM_152675	23097324	Homo sapiens hypothetical protein FLJ23754 (FLJ23754), mRNA.	-0.0128789	-0.00150161	0.0743722	-0.0206131	-0.00750925	-0.240392
36637	Homo sapiens	LOC139431	XM_066695	30157503	Homo sapiens similar to ferritin heavy chain - chicken (LOC139431), mRNA.	-0.0129467	0.0534432	0.0482059	0.0730003	0.0222653	-0.20111
29070	Homo sapiens	LOC350303	XM_303980	30158964	Homo sapiens LOC350303 (LOC350303), mRNA.	-0.0129846	0.00728427	0.0109888	-0.0204965	0.0122929	0.205294
31276	Homo sapiens	LOC201475	XM_113967	27500613	Homo sapiens similar to Rab12 protein (LOC201475), mRNA.	-0.0130055	-0.0146806	0.00253505	-0.0241609	0.0286879	0.206846
6243	Homo sapiens	MME	NM_000902	6042205	Homo sapiens membrane metallo-endopeptidase (neutral endopeptidase, enkephalinase, CALLA, CD10) (MME), transcript variant 1, mRNA.	-0.0130571	-0.0643344	0.0038898	-0.0963574	-0.0957992	-0.286293
29196	Homo sapiens	TUBG1	NM_001070	4507730	Homo sapiens tubulin, gamma 1 (TUBG1), mRNA.	-0.0130576	-0.00622417	0.00393048	0.064946	0.145559	0.251617
17611	Homo sapiens	CLIC3	NM_004669	4758005	Homo sapiens chloride intracellular channel 3 (CLIC3), mRNA.	-0.0131209	-0.00367416	-0.0715763	-0.105951	-0.0997572	-0.18741
31184	Homo sapiens	MGC10200	NM_145060	21450831	Homo sapiens hypothetical protein MGC:10200 (MGC10200), mRNA.	-0.0131222	-0.0320557	-0.0225679	0.0128319	0.103335	0.224337
33925	Homo sapiens	COX4I2	NM_032609	17999525	Homo sapiens cytochrome c oxidase subunit IV isoform 2 (COX4I2), nuclear gene encoding mitochondrial protein, mRNA.	-0.0131556	-0.077209	0.00958743	-0.0123576	-0.0435876	-0.267673
27609	Homo sapiens	LOC348099	XM_302654	30154821	Homo sapiens hypothetical gene supported by BC043587 (LOC348099), mRNA.	-0.0131648	-0.0262294	-0.0142144	0.0350594	-0.00333483	-0.19802
3157	Homo sapiens	LOC348489	XM_301201	30151452	Homo sapiens similar to hypothetical protein FLJ21195 similar to protein related to DAC and cerberus (LOC348489), mRNA.	-0.0132417	-0.0436202	0.0417948	0.0480112	0.00349325	-0.224309
24421	Homo sapiens	LOC349760	XM_303525	30156427	Homo sapiens LOC349760 (LOC349760), mRNA.	-0.0132448	0.00776549	-0.0149473	-0.0328158	0.00405925	0.190537
32124	Homo sapiens	OR7C2	NM_012377	13624324	Homo sapiens olfactory receptor, family 7, subfamily C, member 2 (OR7C2), mRNA.	-0.0132689	-0.089123	-0.00577598	0.000532691	-0.0428569	-0.214555
12665	Homo sapiens	LOC89953	NM_138343	19923890	Homo sapiens hypothetical protein BC012357 (LOC89953), mRNA.	-0.0132991	-0.0836604	-0.00391636	-0.0859159	-0.0851818	-0.221554
3667	Homo sapiens	KYNU	NM_003937	4504936	Homo sapiens kynureninase (L-kynurenine hydrolase) (KYNU), mRNA.	-0.0133663	0.01937	-0.000294658	-0.0493911	0.0186828	0.195432
3485	Homo sapiens	CHRND	NM_000751	4557460	Homo sapiens cholinergic receptor, nicotinic, delta polypeptide (CHRND), mRNA.	-0.0133732	-0.119984	0.0246083	-0.00754348	-0.0475458	-0.267896
35365	Homo sapiens	APOL4	NM_145660	22035656	Homo sapiens apolipoprotein L, 4 (APOL4), transcript variant b, mRNA.	-0.0134111	-0.00782638	0.0454395	0.000847986	-0.0211779	-0.183432
22028	Homo sapiens	LOC255725	XM_171528	22066626	Homo sapiens similar to seven transmembrane helix receptor (LOC255725), mRNA.	-0.0134274	0.0147551	0.0309088	-0.000715281	-0.0277198	-0.176254
32417	Homo sapiens	FKRP	NM_024301	13236527	Homo sapiens fukutin-related protein (FKRP), mRNA.	-0.0134653	-0.0612216	-0.017545	0.00736852	0.0729867	0.182638
8383	Homo sapiens	TLR2	NM_003264	19718733	Homo sapiens toll-like receptor 2 (TLR2), mRNA.	-0.0134878	-0.0104244	-0.000525755	-0.0024375	-0.0318439	-0.226088
20208	Homo sapiens	LOC340708	XM_295689	29738809	Homo sapiens LOC340708 (LOC340708), mRNA.	-0.0135978	-0.0557291	-0.0144565	0.0715342	0.0480585	0.248618
10933	Homo sapiens	LOC153338	XM_098361	20546715	Homo sapiens LOC153338 (LOC153338), mRNA.	-0.0137125	0.0408617	0.007998	0.0246477	0.0321336	0.382417
37621	Homo sapiens	CGB@	NG_000019	21592961	Homo sapiens chorionic gonadotropin beta region (CGB@) on chromosome 19.	-0.0138486	-0.0364189	-0.0257008	-0.0041616	-0.0225624	-0.234731
4617	Homo sapiens	IL1R2	NM_173343	27894333	Homo sapiens interleukin 1 receptor, type II (IL1R2), transcript variant 2, mRNA.	-0.0139683	0.0655916	0.0816993	0.169399	0.191076	0.220093
24091	Homo sapiens	LOC341416	XM_292049	30157246	Homo sapiens similar to olfactory receptor MOR114-1 (LOC341416), mRNA.	-0.014099	-0.00712268	0.0441023	0.00244875	-0.0198444	-0.217642
23179	Homo sapiens	CNAP1	NM_014865	7661953	Homo sapiens chromosome condensation-related SMC-associated protein 1 (CNAP1), mRNA.	-0.0141393	-0.20752	-0.15001	-0.0737267	-0.051689	0.135483
17102	Homo sapiens	LOC347001	XM_299880	29735998	Homo sapiens LOC347001 (LOC347001), mRNA.	-0.0141901	-0.0183923	0.0387198	-0.00207793	-0.00056203	-0.218764
30163	Homo sapiens	HOXB6	NM_156036	24797134	Homo sapiens homeo box B6 (HOXB6), transcript variant 3, mRNA.	-0.0142048	0.00848653	0.029943	0.0145382	-0.00666993	-0.198717
10576	Homo sapiens	PCDHGA11	NM_032092	14196454	Homo sapiens protocadherin gamma subfamily A, 11 (PCDHGA11), transcript variant 3, mRNA.	-0.0142139	-0.059172	-0.00985813	0.129955	0.170887	0.248322
38871	Homo sapiens	HBII-438B	NG_002690	30316443	Homo sapiens Prader-Willi/Angelman syndrome region (PWSAS@) on chromosome 15.HBII-438B C/D box snoRNA	-0.014389	-0.0380155	-0.033217	0.0235224	0.0252077	0.202374
33770	Homo sapiens	SLC21A12	NM_016354	21359913	Homo sapiens solute carrier family 21 (organic anion transporter), member 12 (SLC21A12), mRNA.	-0.0144206	0.00452806	0.0959869	0.164776	0.211267	0.232735
5519	Homo sapiens	LOC344110	XM_297386	29729018	Homo sapiens LOC344110 (LOC344110), mRNA.	-0.014456	-0.00208443	0.0114735	0.0227003	-0.0290043	-0.216558
26445	Homo sapiens	TPM1	NM_000366	27597084	Homo sapiens tropomyosin 1 (alpha) (TPM1), mRNA.	-0.0146552	0.0588944	-0.0185103	-0.197214	-0.143072	-0.116549
32566	Homo sapiens	DMRTC2	NM_033052	24308341	Homo sapiens DMRT-like family C2 (DMRTC2), mRNA.	-0.0147382	-0.122014	-0.0289	-0.0155151	-0.0363379	-0.173601
28021	Homo sapiens	OKL38	NM_013370	7019474	Homo sapiens pregnancy-induced growth inhibitor (OKL38), mRNA.	-0.0148359	-0.0185066	-0.00623294	0.0563561	0.0367667	-0.186567
37231	Homo sapiens	LOC352778	XM_304678	30156298	Homo sapiens LOC352778 (LOC352778), mRNA.	-0.0148821	-0.0318829	-0.065392	0.0427261	-0.0113238	-0.209318
18627	Homo sapiens	LOC347248	XM_300097	29733533	Homo sapiens LOC347248 (LOC347248), mRNA.	-0.014914	-0.0140428	-0.0243484	0.0149866	0.0440527	0.190155
36461	Homo sapiens	FLJ32742	NM_152580	22749200	Homo sapiens hypothetical protein FLJ32742 (FLJ32742), mRNA.	-0.0149947	-0.0156309	0.00151648	-0.0157314	-0.0241406	-0.227919
6996	Homo sapiens	WDR10	NM_052990	16554624	Homo sapiens WD repeat domain 10 (WDR10), transcript variant 4, mRNA.	-0.0150048	0.00878335	0.0276147	0.0350497	0.0228588	-0.208254
24279	Homo sapiens	LOC341494	XM_296221	30158203	Homo sapiens LOC341494 (LOC341494), mRNA.	-0.0150077	-0.0138166	0.0525351	0.00694341	-0.0250626	-0.220287
13055	Homo sapiens	LOC221683	XM_168089	27498431	Homo sapiens LOC221683 (LOC221683), mRNA.	-0.0151199	-0.071995	0.0150987	-0.0468333	-0.0658939	-0.221186
24862	Homo sapiens	OIP2	XM_085017	27482382	Homo sapiens Opa-interacting protein 2 (OIP2), mRNA.	-0.0151875	-0.0428236	-0.0323018	0.0500982	0.0868608	0.208217
30150	Homo sapiens	FLJ33318	NM_153229	23397497	Homo sapiens hypothetical protein FLJ33318 (FLJ33318), mRNA.	-0.0153028	-0.0519153	0.0286934	0.0475335	0.0214494	-0.228685
32860	Homo sapiens	MGC30208	NM_173804	27754171	Homo sapiens hypothetical protein MGC30208 (MGC30208), mRNA.	-0.0153148	-0.0504775	0.0338089	-0.0132096	-0.0234462	-0.197938
18470	Homo sapiens	LOC347204	XM_294537	29733371	Homo sapiens similar to ribosomal protein L31 (LOC347204), mRNA.	-0.0153607	-0.0530432	0.018332	-0.00443881	-0.0246802	-0.184518
9348	Homo sapiens	LOC345381	XM_293806	30149401	Homo sapiens similar to UDP glycosyltransferase 2 family, polypeptide B10 (LOC345381), mRNA.	-0.0153661	0.00416766	-0.00556935	-0.07698	-0.0661927	-0.237252
36784	Homo sapiens	LOC286480	XM_208431	27501418	Homo sapiens similar to ubiquitin-conjugating enzyme UbcM2 (LOC286480), mRNA.	-0.0153693	0.0276438	0.0301785	0.094978	0.0637969	0.206046
6652	Homo sapiens	RIS1	NM_015444	22001414	Homo sapiens Ras-induced senescence 1 (RIS1), mRNA.	-0.0153739	0.0917853	-0.123295	-0.157891	-0.184323	-0.108837
23962	Homo sapiens	LOC286590	XM_210229	30156459	Homo sapiens similar to 60S ribosomal protein L23a (LOC286590), mRNA.	-0.0153945	0.00928095	0.0790235	0.0932901	0.042272	-0.239351
23108	Homo sapiens	XPOT	NM_007235	8051635	Homo sapiens exportin, tRNA (nuclear export receptor for tRNAs) (XPOT), mRNA.	-0.0153988	-0.0144918	-0.00715924	0.048664	0.0870014	0.177417
470	Homo sapiens	SEC22L1	NM_004892	14591922	Homo sapiens SEC22 vesicle trafficking protein-like 1 (S. cerevisiae) (SEC22L1), mRNA.	-0.0154039	-0.126427	0.0210149	0.084519	0.0434482	0.183166
30355	Homo sapiens	LOC201130	XM_113900	20558013	Homo sapiens similar to GTPase activating protein Rap1-GAP (LOC201130), mRNA.	-0.0154221	-0.0308437	-0.0289886	0.00332219	0.0217333	0.186176
10430	Homo sapiens	PRDM9	NM_020227	9910509	Homo sapiens PR domain containing 9 (PRDM9), mRNA.	-0.0154862	0.015926	0.0403762	0.0552095	0.0389525	-0.189272
29537	Homo sapiens	SOX15	NM_006942	5902105	Homo sapiens SRY (sex determining region Y)-box 15 (SOX15), mRNA.	-0.0155424	0.00421571	-0.0201317	0.0462225	0.125993	0.188853
25101	Homo sapiens	LOC341668	XM_296329	29738380	Homo sapiens LOC341668 (LOC341668), mRNA.	-0.0155913	-0.154341	-0.00216097	-0.0694227	-0.073837	-0.196468
3469	Homo sapiens	BARD1	NM_000465	4557348	Homo sapiens BRCA1 associated RING domain 1 (BARD1), mRNA.	-0.0156553	-0.0253383	-0.0783933	0.00342469	0.0477816	0.177231
36952	Homo sapiens	LOC340565	XM_293348	30157162	Homo sapiens similar to 33K laminin receptor homolog - bovine (LOC340565), mRNA.	-0.0157272	0.00712733	0.0192149	-0.0196779	-0.0381371	-0.197832
7748	Homo sapiens	LOC344581	XM_298142	29727312	Homo sapiens LOC344581 (LOC344581), mRNA.	-0.0157278	-0.0730913	-0.00619082	0.0112097	-0.0142082	-0.217702
3207	Homo sapiens	LOC348462	XM_302765	30151044	Homo sapiens LOC348462 (LOC348462), mRNA.	-0.0158573	-0.0209277	-0.00349752	0.0134067	-0.0287185	-0.196146
23652	Homo sapiens	FLJ31166	NM_153022	23308506	Homo sapiens hypothetical protein FLJ31166 (FLJ31166), mRNA.	-0.0160046	-0.00614658	0.00300655	-0.0373843	-0.0546054	-0.241865
26151	Homo sapiens	LOC341890	XM_292263	29736312	Homo sapiens similar to hypothetical protein DJ667H12.2 (LOC341890), mRNA.	-0.0161798	0.0150509	0.0199606	0.0381661	-0.0222541	-0.222935
21989	Homo sapiens	LOC220078	XM_169248	20483431	Homo sapiens similar to U2af1 protein (LOC220078), mRNA.	-0.0163816	0.0292665	-0.021058	0.0340911	0.0717437	0.196099
30314	Homo sapiens	REN	XM_085689	30154213	Homo sapiens likely ortholog of mouse induced by retinoic acid, EGF and NGF (REN), mRNA.	-0.0164842	-0.170141	-0.127598	-0.251163	-0.146223	-0.0704429
31214	Homo sapiens	TGIF	NM_173209	28178850	Homo sapiens TGFB-induced factor (TALE family homeobox) (TGIF), transcript variant 5, mRNA.	-0.0165963	-0.19605	-0.162024	-0.112026	-0.0552068	-0.0210202
11352	Homo sapiens	LOC345516	XM_298836	29734815	Homo sapiens LOC345516 (LOC345516), mRNA.	-0.0166032	-0.12832	-0.0466025	-0.00859832	0.00563593	0.408114
25984	Homo sapiens	LOC123103	XM_063481	17477449	Homo sapiens similar to RIKEN cDNA C530050O22 (LOC123103), mRNA.	-0.0166286	-0.0346497	0.0183068	-0.00215253	-0.036333	-0.290527
9192	Homo sapiens	LOC285422	XM_211894	27479725	Homo sapiens hypothetical protein LOC285422 (LOC285422), mRNA.	-0.0166465	-0.0149386	0.00406381	-0.0155427	0.0428002	0.183282
23462	Homo sapiens	INHBE	NM_031479	13899337	Homo sapiens activin beta E (INHBE), mRNA.	-0.0166516	-0.0764741	-0.0496233	-0.0245762	8.81568e-05	0.226893
13214	Homo sapiens	LOC282896	XM_212597	27483473	Homo sapiens similar to olfactory receptor MOR256-3 (LOC282896), mRNA.	-0.0166626	-0.0529838	0.0369358	-0.00576311	-0.00255308	-0.179937
182	Homo sapiens	DBT	NM_001918	4503264	Homo sapiens dihydrolipoamide branched chain transacylase (E2 component of branched chain keto acid dehydrogenase complex; maple syrup urine disease) (DBT), mRNA.	-0.0166911	-0.0881252	-0.057086	0.0633062	0.102844	0.26406
11127	Homo sapiens	LOC340023	XM_291119	30151800	Homo sapiens LOC340023 (LOC340023), mRNA.	-0.0167576	-0.0294835	0.0423138	0.00569184	-0.0322462	-0.307811
1364	Homo sapiens	AD158	NM_032270	19923728	Homo sapiens hypothetical protein AD158 (AD158), mRNA.	-0.016824	0.222266	0.150933	0.0963706	0.168743	0.177382
22479	Homo sapiens	LOC341232	XM_296046	29746221	Homo sapiens LOC341232 (LOC341232), mRNA.	-0.0168626	-0.0418931	0.0310623	0.0280549	0.00237504	-0.191871
16756	Homo sapiens	LOC286112	XM_212176	29734422	Homo sapiens LOC286112 (LOC286112), mRNA.	-0.0169561	-0.0564578	0.0358932	0.0465182	-0.0019054	-0.226773
17186	Homo sapiens	LOC347057	XM_299985	29736825	Homo sapiens LOC347057 (LOC347057), mRNA.	-0.0170168	-0.0205655	0.00579162	0.010798	-0.00908425	-0.209504
23798	Homo sapiens	LOC120914	XM_062356	17454434	Homo sapiens similar to ribosomal protein L31 (LOC120914), mRNA.	-0.0170385	-0.0706269	-0.0744607	0.00677219	0.00877089	0.224501
12254	Homo sapiens	ABT1	NM_013375	17572813	Homo sapiens activator of basal transcription 1 (ABT1), mRNA.	-0.0170418	0.0530828	-0.0367992	-0.008291	0.0573253	0.251291
27235	Homo sapiens	LOC283738	XM_211186	27483845	Homo sapiens hypothetical protein LOC283738 (LOC283738), mRNA.	-0.0170482	-4.44247e-05	0.0317835	-0.0293745	-0.0355333	-0.217503
285	Homo sapiens	RPA2	NM_002946	21314636	Homo sapiens replication protein A2, 32kDa (RPA2), mRNA.	-0.0170589	-0.0408212	0.0230385	0.0790407	0.16672	0.35481
33845	Homo sapiens	C20orf97	NM_021158	11056039	Homo sapiens chromosome 20 open reading frame 97 (C20orf97), mRNA.	-0.0171268	0.0244482	0.048583	0.122533	0.0875887	0.189023
15922	Homo sapiens	PLAT	NM_000931	14702166	Homo sapiens plasminogen activator, tissue (PLAT), transcript variant 2, mRNA.	-0.0171306	0.435581	0.323685	0.0728588	0.0976244	0.228386
25386	Homo sapiens	CRIP2	NM_001312	4503048	Homo sapiens cysteine-rich protein 2 (CRIP2), mRNA.	-0.0172334	0.0145325	-0.0538788	-0.121384	-0.118794	-0.206381
648	Homo sapiens	IL24	NM_006850	5803085	Homo sapiens interleukin 24 (IL24), mRNA.	-0.0172509	-0.0597877	0.0317787	0.0807237	0.0247568	-0.279701
4862	Homo sapiens	LOC151437	XM_087199	18553050	Homo sapiens similar to Sodium/hydrogen exchanger 4 (Na(+)/H(+) exchanger 4) (NHE-4) (LOC151437), mRNA.	-0.0172545	0.0242366	0.0210869	-0.0297612	-0.00930756	-0.206766
31539	Homo sapiens	LOC348272	XM_300321	30156246	Homo sapiens similar to pote protein (LOC348272), mRNA.	-0.017271	0.00204342	-0.0209095	-0.0181956	0.0186427	0.235492
31535	Homo sapiens	LOC339313	XM_297181	29743998	Homo sapiens LOC339313 (LOC339313), mRNA.	-0.0175105	-0.017838	-0.00336684	-0.0465588	-0.047464	-0.20169
36250	Homo sapiens	F8	NM_019863	10518505	Homo sapiens coagulation factor VIII, procoagulant component (hemophilia A) (F8), transcript variant 2, mRNA.	-0.0180761	-0.0284856	-0.0303378	-0.0209211	0.0332167	0.236342
35746	Homo sapiens	LOC348624	XM_304637	30159283	Homo sapiens LOC348624 (LOC348624), mRNA.	-0.0181219	-0.0177132	-0.00599716	0.00243583	-0.00436553	-0.222206
13942	Homo sapiens	LOC352155	XM_305449	30155547	Homo sapiens LOC352155 (LOC352155), mRNA.	-0.0181332	-0.0312572	-0.0387794	-0.00115264	0.013024	0.1789
9303	Homo sapiens	LOC339979	XM_293723	29729175	Homo sapiens similar to ligand-gated ion channel subunit (LOC339979), mRNA.	-0.0181847	0.00908137	0.0346093	0.0741715	0.0416842	-0.200784
1923	Homo sapiens	LOC127841	XM_059184	17488845	Homo sapiens LOC127841 (LOC127841), mRNA.	-0.0182011	-0.0596202	-0.0129131	-0.0147615	0.032016	0.234161
2236	Homo sapiens	LOC254910	XM_173005	22041210	Homo sapiens LOC254910 (LOC254910), mRNA.	-0.0183451	-0.0872919	0.0119915	-0.039638	-0.0307292	-0.182541
1429	Homo sapiens	ELA2A	NM_033440	15559206	Homo sapiens elastase 2A (ELA2A), mRNA.	-0.0183657	-0.0131644	0.0596136	0.106639	0.0112362	-0.252894
19074	Homo sapiens	MSMB	NM_002443	20302156	Homo sapiens microseminoprotein, beta- (MSMB), transcript variant PSP94, mRNA.	-0.0184252	-0.0805307	-0.0273958	-0.0715138	-0.0686397	-0.190451
9912	Homo sapiens	LOC351766	XM_305127	30149354	Homo sapiens LOC351766 (LOC351766), mRNA.	-0.0184369	-0.0168268	0.0344962	0.00986467	-0.000497425	-0.182479
3031	Homo sapiens	LOC348479	XM_300750	30151320	Homo sapiens similar to Zinc finger protein 364 (LOC348479), mRNA.	-0.0184986	-0.179478	-0.0367341	-0.0439354	-0.0148829	0.0357326
2100	Homo sapiens	LOC150969	XM_087061	22044596	Homo sapiens similar to Heterogeneous nuclear ribonucleoprotein A3 (hnRNP A3) (D10S102) (LOC150969), mRNA.	-0.0185059	-0.105278	-0.0313388	-0.0336217	0.02312	0.212499
12168	Homo sapiens	ZNF193	NM_006299	21359880	Homo sapiens zinc finger protein 193 (ZNF193), mRNA.	-0.0185575	0.0347319	-0.0179805	-0.0491755	0.0182856	0.299419
11313	Homo sapiens	LOC340031	XM_298791	29734377	Homo sapiens LOC340031 (LOC340031), mRNA.	-0.0185892	-0.0244472	0.03632	-0.0578731	-0.0822892	-0.262288
33318	Homo sapiens	ZNF284	XM_292766	30154812	Homo sapiens zinc finger protein 284 (ZNF284), mRNA.	-0.0186976	0.0579332	0.0535103	0.0230922	0.0372822	-0.185744
22348	Homo sapiens	LOC341010	XM_295891	29743960	Homo sapiens LOC341010 (LOC341010), mRNA.	-0.0186994	-0.0422603	-0.00149415	-0.0287294	-0.091839	-0.258108
1058	Homo sapiens	IL20	NM_018724	11036633	Homo sapiens interleukin 20 (IL20), mRNA.	-0.0187536	-0.0119008	0.00822004	0.0113807	-0.0229376	-0.230728
11900	Homo sapiens	CLPS	NM_001832	11496883	Homo sapiens colipase, pancreatic (CLPS), mRNA.	-0.0188055	-0.0878258	0.00384351	0.00724684	-0.0378634	-0.18112
22578	Homo sapiens	LOC349730	XM_301346	30158111	Homo sapiens similar to X16 (LOC349730), mRNA.	-0.0188154	0.0418253	-0.0281513	-0.0144055	0.0573882	0.209053
22526	Homo sapiens	LOC347827	XM_301287	30156142	Homo sapiens similar to seven transmembrane helix receptor (LOC347827), mRNA.	-0.0188387	-0.0899733	0.00414289	-0.039257	-0.0453854	-0.271428
16345	Homo sapiens	VCIP135	NM_025054	13376584	Homo sapiens valosin-containing protein (p97)/p47 complex-interacting protein p135 (VCIP135), mRNA.	-0.0188561	-0.0565755	-0.0441782	0.00436545	0.0149608	0.254919
4022	Homo sapiens	LOC51239	NM_016466	24475970	Homo sapiens hypothetical protein LOC51239 (LOC51239), mRNA.	-0.0188713	-0.0157099	-0.00553447	0.00627658	0.0224546	0.185033
28081	Homo sapiens	LOC51659	NM_016095	7706366	Homo sapiens HSPC037 protein (LOC51659), mRNA.	-0.0190402	-0.0800292	-0.0546342	0.0618717	0.121337	0.258851
6078	Homo sapiens	LOC351251	XM_304406	30148809	Homo sapiens LOC351251 (LOC351251), mRNA.	-0.0190565	-0.0285344	0.00043867	-0.00815481	-0.0440373	-0.250109
9619	Homo sapiens	LOC345346	XM_298712	29730868	Homo sapiens LOC345346 (LOC345346), mRNA.	-0.0191026	-0.0261756	-0.0030323	-0.0492286	-0.0902609	-0.182597
37008	Homo sapiens	LOC340560	XM_294641	29744610	Homo sapiens LOC340560 (LOC340560), mRNA.	-0.0191186	0.0548244	-0.0201923	-0.0481954	0.0206819	0.207339
1966	Homo sapiens	LOC127074	XM_060315	17437058	Homo sapiens similar to seven transmembrane helix receptor (LOC127074), mRNA.	-0.0191448	-0.0189206	0.0155761	-0.0325327	-0.0290329	-0.233897
7	Homo sapiens	CHS1	NM_000081	4502838	Homo sapiens Chediak-Higashi syndrome 1 (CHS1), mRNA.	-0.0192166	-0.195774	-0.0554037	0.00657646	0.0106569	0.1143
17092	Homo sapiens	LOC346987	XM_299870	29735967	Homo sapiens LOC346987 (LOC346987), mRNA.	-0.0192417	0.00701773	0.0209005	-0.0437325	-0.0492418	-0.22543
6836	Homo sapiens	PROK2	NM_021935	24475653	Homo sapiens prokineticin 2 (PROK2), mRNA.	-0.0194623	0.018244	-0.0154314	-0.011306	-0.0523035	-0.189304
23207	Homo sapiens	POP5	NM_015918	20270248	Homo sapiens RNase MRP/RNase P protein-like (POP5), mRNA.	-0.0195299	-0.0106323	-0.0529066	0.049802	0.0595105	0.181851
208	Homo sapiens	ID3	NM_002167	10835060	Homo sapiens inhibitor of DNA binding 3, dominant negative helix-loop-helix protein (ID3), mRNA.	-0.0195767	-0.187468	-0.172153	-0.133616	-0.0970568	-0.00792333
3965	Homo sapiens	BRRN1	NM_015341	25121986	Homo sapiens barren homolog (Drosophila) (BRRN1), mRNA.	-0.0195902	0.0229084	-0.00274283	0.00467315	0.0722834	0.231348
28993	Homo sapiens	LOC350357	XM_301603	30159404	Homo sapiens similar to gene_id:T19N8.7~unknown protein (LOC350357), mRNA.	-0.0196321	-0.0501871	-0.0174295	0.012064	0.0462944	0.430473
6417	Homo sapiens	ETV5	NM_004454	4758315	Homo sapiens ets variant gene 5 (ets-related molecule) (ETV5), mRNA.	-0.0196601	-0.0398056	0.0394721	0.0758046	0.126952	0.270611
28512	Homo sapiens	KIAA1464	XM_043069	30158759	Homo sapiens KIAA1464 protein (KIAA1464), mRNA.	-0.0196604	-0.038828	0.0394192	0.0523903	-0.0426899	-0.202404
19579	Homo sapiens	PTPRE	NM_130435	18860858	Homo sapiens protein tyrosine phosphatase, receptor type, E (PTPRE), transcript variant 2, mRNA.	-0.0197846	0.107691	0.0411568	0.0506286	0.12476	0.267265
27471	Homo sapiens	LOC342152	XM_296683	29740878	Homo sapiens LOC342152 (LOC342152), mRNA.	-0.0197965	-0.0653718	0.0153584	-0.0295135	-0.0333616	-0.279112
64	Homo sapiens	SELL	NM_000655	5713320	Homo sapiens selectin L (lymphocyte adhesion molecule 1) (SELL), mRNA.	-0.0199108	-0.0422445	-0.00736906	0.0537845	0.0143165	-0.23752
10105	Homo sapiens	NUP155	NM_004298	24430147	Homo sapiens nucleoporin 155kDa (NUP155), transcript variant 2, mRNA.	-0.0200094	-0.0113791	-0.0208167	0.0133353	0.0829829	0.224302
10908	Homo sapiens	LOC153565	XM_087713	30151812	Homo sapiens similar to Ferritin heavy chain (Ferritin H subunit) (LOC153565), mRNA.	-0.0200384	-0.0656624	-0.137701	-0.197126	-0.260989	-0.217448
21292	Homo sapiens	FEZ1	NM_022549	17105401	Homo sapiens fasciculation and elongation protein zeta 1 (zygin I) (FEZ1), transcript variant 2, mRNA.	-0.0201086	-0.0367572	0.0187028	0.0949691	0.122586	0.196216
22024	Homo sapiens	LOC254199	XM_171509	22065494	Homo sapiens similar to fibroblast growth factor receptor 3 (LOC254199), mRNA.	-0.0202763	-0.0742053	-0.0886807	0.0574779	0.0694821	0.272599
14110	Homo sapiens	PRSS2	NM_002770	21071012	Homo sapiens protease, serine, 2 (trypsin 2) (PRSS2), mRNA.	-0.0203246	0.0881308	0.174956	0.19118	0.14765	0.155806
22941	Homo sapiens	TIMELESS	NM_003920	4507506	Homo sapiens timeless homolog (Drosophila) (TIMELESS), mRNA.	-0.0203345	0.00747456	-0.0451904	0.00865563	0.120474	0.304948
3763	Homo sapiens	BENE	NM_005434	24475615	Homo sapiens BENE protein (BENE), mRNA.	-0.0204279	0.303853	0.388294	0.448298	0.488672	0.520358
10152	Homo sapiens	LCP2	NM_005565	7382491	Homo sapiens lymphocyte cytosolic protein 2 (SH2 domain containing leukocyte protein of 76kDa) (LCP2), mRNA.	-0.0204567	-0.0169274	0.0477857	0.0410219	-0.0404757	-0.209484
34590	Homo sapiens	IFNGR2	NM_005534	5031782	Homo sapiens interferon gamma receptor 2 (interferon gamma transducer 1) (IFNGR2), mRNA.	-0.0205176	0.184444	0.0565799	0.024723	0.0552866	0.185279
4104	Homo sapiens	HT010	NM_018471	8923807	Homo sapiens uncharacterized hypothalamus protein HT010 (HT010), mRNA.	-0.0205916	-0.145613	-0.0355261	0.0544727	0.0598965	0.214694
10180	Homo sapiens	GZMA	NM_006144	6996012	Homo sapiens granzyme A (granzyme 1, cytotoxic T-lymphocyte-associated serine esterase 3) (GZMA), mRNA.	-0.0206491	-0.014445	0.004603	0.0464194	-0.00746938	-0.196765
5332	Homo sapiens	LOC339781	XM_293016	29731013	Homo sapiens similar to hypothetical protein XP_065410 (LOC339781), mRNA.	-0.0207027	0.0903559	0.107393	0.0355573	0.126689	0.400682
15921	Homo sapiens	PLAT	NM_000930	14702165	Homo sapiens plasminogen activator, tissue (PLAT), transcript variant 1, mRNA.	-0.0207256	0.404325	0.309078	0.0688865	0.0961555	0.271912
29882	Homo sapiens	FLJ22170	NM_025099	13376664	Homo sapiens hypothetical protein FLJ22170 (FLJ22170), mRNA.	-0.0207709	-0.0518777	0.012929	0.0103197	-0.0342568	-0.248229
10455	Homo sapiens	FKSG14	NM_022145	16905072	Homo sapiens leucine zipper protein FKSG14 (FKSG14), mRNA.	-0.02079	-0.0373164	-0.0195999	0.047831	0.0757252	0.184082
11264	Homo sapiens	LOC340085	XM_295152	29736555	Homo sapiens LOC340085 (LOC340085), mRNA.	-0.0209713	-0.0546315	-0.0266598	-0.0386908	-0.0602366	-0.249717
9997	Homo sapiens	CDX1	NM_001804	4502762	Homo sapiens caudal type homeo box transcription factor 1 (CDX1), mRNA.	-0.0210714	-0.125997	-0.0268578	-0.114992	-0.0859493	-0.252969
14704	Homo sapiens	ASB4	NM_145872	22208963	Homo sapiens ankyrin repeat and SOCS box-containing 4 (ASB4), transcript variant 2, mRNA.	-0.0211973	-0.0377232	-0.00083897	0.010332	-0.0216743	-0.214501
30008	Homo sapiens	RAD51C	NM_058217	17402897	Homo sapiens RAD51 homolog C (S. cerevisiae) (RAD51C), transcript variant 3, mRNA.	-0.0212789	-0.0453339	-0.0208117	0.0246491	0.095587	0.22149
15060	Homo sapiens	LOC222017	XM_170211	30151006	Homo sapiens similar to tubulin, beta 5 (LOC222017), mRNA.	-0.0213086	0.0201823	0.023827	0.0400912	0.106134	0.211501
30195	Homo sapiens	FLJ36674	NM_173622	27734737	Homo sapiens hypothetical protein FLJ36674 (FLJ36674), mRNA.	-0.0213811	-0.0688019	-0.00302293	-0.0246079	0.0212764	0.193485
10495	Homo sapiens	FLJ14166	NM_024565	21359952	Homo sapiens hypothetical protein FLJ14166 (FLJ14166), mRNA.	-0.0215985	-0.0526659	-0.00809485	0.0465026	0.0634521	0.212573
9335	Homo sapiens	LOC345310	XM_293786	29730631	Homo sapiens similar to RAN, member RAS oncogene family (LOC345310), mRNA.	-0.0216985	0.000960306	-0.0358176	-0.0038934	0.0308047	0.245958
8835	Homo sapiens	LOC115265	NM_145244	21687000	Homo sapiens similar to Smhs1 protein (LOC115265), mRNA.	-0.0218359	0.0435345	0.0509587	0.0435607	0.0145173	-0.206735
37518	Homo sapiens	LOC352903	XM_302015	30146915	Homo sapiens similar to zinc finger protein 43 (HTF6) (LOC352903), mRNA.	-0.0218506	-0.00812497	0.011105	-0.0327731	-0.0275414	-0.184538
20713	Homo sapiens	CTSC	NM_001814	22538438	Homo sapiens cathepsin C (CTSC), transcript variant 1, mRNA.	-0.0219556	0.00602764	0.0423375	0.113805	0.160413	0.220583
18229	Homo sapiens	LOC138802	XM_071096	30151572	Homo sapiens similar to seven transmembrane helix receptor (LOC138802), mRNA.	-0.0220225	0.059447	-0.025129	-0.0350196	-0.0117064	-0.187413
13646	Homo sapiens	LOC346124	XM_299360	29742682	Homo sapiens LOC346124 (LOC346124), mRNA.	-0.0222547	-0.0510189	0.0103123	-0.00859289	-0.0202554	-0.206853
24615	Homo sapiens	DNAJC3	NM_006260	24234721	Homo sapiens DnaJ (Hsp40) homolog, subfamily C, member 3 (DNAJC3), mRNA.	-0.0222615	-0.0374992	0.0819296	0.0855353	0.100434	0.230273
12193	Homo sapiens	NUDT3	NM_006703	5729803	Homo sapiens nudix (nucleoside diphosphate linked moiety X)-type motif 3 (NUDT3), mRNA.	-0.0222863	0.0197907	-0.0197128	-0.0137629	0.0537692	0.222724
24010	Homo sapiens	LOC283437	XM_211038	27499629	Homo sapiens LOC283437 (LOC283437), mRNA.	-0.0222981	-0.159007	-0.076385	-0.0278515	-0.0239283	0.282044
30286	Homo sapiens	LOC124842	XM_064333	20558712	Homo sapiens hypothetical protein LOC124842 (LOC124842), mRNA.	-0.0223096	-0.0606397	0.0417876	0.0432222	0.00407691	-0.238975
7511	Homo sapiens	LOC285248	XM_211816	29731956	Homo sapiens LOC285248 (LOC285248), mRNA.	-0.0223375	-0.0259699	-0.000159298	-0.0395382	-0.0354558	-0.197999
1945	Homo sapiens	LOC126772	XM_060171	30150974	Homo sapiens similar to erythrocyte membrane-associated giant protein antigen 332 (LOC126772), mRNA.	-0.0225759	-0.115784	-0.0733509	-0.0115066	0.0960255	0.323031
10914	Homo sapiens	LOC153811	XM_087779	27482463	Homo sapiens hypothetical protein LOC153811 (LOC153811), mRNA.	-0.0225852	-0.00751029	0.0268735	-0.0198546	-0.0259267	-0.1845
24761	Homo sapiens	GREAT	NM_130806	20070357	Homo sapiens similar to G protein coupled receptor affecting testicular descent (H. sapiens) (GREAT), mRNA.	-0.0226599	-0.0454242	0.00050782	-0.0408015	-0.0411472	-0.249332
31052	Homo sapiens	SNRPD1	NM_006938	28416941	Homo sapiens small nuclear ribonucleoprotein D1 polypeptide 16kDa (SNRPD1), mRNA.	-0.0227709	-0.0514327	-0.0235879	0.00706497	0.0559072	0.220769
21721	Homo sapiens	LOC119686	XM_061618	30156206	Homo sapiens similar to seven transmembrane helix receptor (LOC119686), mRNA.	-0.0227821	-0.0592473	0.0214726	0.0140895	-0.00893929	-0.304594
8056	Homo sapiens	LOC348835	XM_302902	30149741	Homo sapiens hypothetical gene supported by AL832948 (LOC348835), mRNA.	-0.0228803	0.00812214	-0.0366642	0.00034387	0.00193069	0.190147
10625	Homo sapiens	FLJ00007	NM_033449	28875785	Homo sapiens hypothetical protein FLJ00007 (FLJ00007), mRNA.	-0.0229506	-0.0580565	-0.0090938	-0.0365535	-0.0565388	-0.179644
22662	Homo sapiens	LOC349689	XM_303460	30157330	Homo sapiens LOC349689 (LOC349689), mRNA.	-0.0230162	-0.0153991	-0.0210789	0.0207432	0.0213156	0.247161
1678	Homo sapiens	FLJ23867	NM_152662	22749344	Homo sapiens hypothetical protein FLJ23867 (FLJ23867), mRNA.	-0.023124	0.033029	0.0235041	0.0909229	0.12708	0.243512
7589	Homo sapiens	LOC339909	XM_291069	29731554	Homo sapiens similar to KIAA1497 protein (LOC339909), mRNA.	-0.0232565	0.0176049	-0.0130282	-0.0467276	-0.0340586	-0.194372
7886	Homo sapiens	LOC344834	XM_298320	29731115	Homo sapiens LOC344834 (LOC344834), mRNA.	-0.0233261	-0.0296084	-0.00835335	-0.0568787	-0.0603109	-0.19391
26467	Homo sapiens	BUB1B	NM_001211	20149508	Homo sapiens BUB1 budding uninhibited by benzimidazoles 1 homolog beta (yeast) (BUB1B), mRNA.	-0.0233327	-0.0315835	-0.117421	0.0235181	0.0679825	0.180336
31664	Homo sapiens	LOC348293	XM_304218	30157235	Homo sapiens LOC348293 (LOC348293), mRNA.	-0.0233775	-0.0634231	-0.0676977	-0.0062642	-0.00577808	0.230349
18302	Homo sapiens	LOC158257	XM_098908	29734263	Homo sapiens hypothetical protein LOC158257 (LOC158257), mRNA.	-0.0233837	-0.032807	-0.0256667	-0.0522205	-0.0562216	-0.184319
121	Homo sapiens	CHI3L1	NM_001276	4557017	Homo sapiens chitinase 3-like 1 (cartilage glycoprotein-39) (CHI3L1), mRNA.	-0.0234257	-0.0800613	-0.0383486	-0.0079069	-0.0375911	-0.198554
31391	Homo sapiens	LOC339309	XM_292708	29743774	Homo sapiens similar to 40S ribosomal protein S8 (LOC339309), mRNA.	-0.0234392	-0.0724381	-0.00962622	-0.058073	-0.0566152	-0.215488
4326	Homo sapiens	MGC12981	NM_032357	21362049	Homo sapiens hypothetical protein MGC12981 (MGC12981), mRNA.	-0.0234632	-0.211585	-0.0890756	-0.027038	-0.0511021	0.053834
28032	Homo sapiens	HSPC065	NM_014157	19923431	Homo sapiens HSPC065 protein (HSPC065), mRNA.	-0.02351	-0.110174	-0.068512	-0.0233185	0.0126358	0.258213
323	Homo sapiens	TGFBR3	NM_003243	4507470	Homo sapiens transforming growth factor, beta receptor III (betaglycan, 300kDa) (TGFBR3), mRNA.	-0.0235138	-0.00111768	8.22376e-05	-0.0167449	-0.0536462	-0.192696
709	Homo sapiens	SLC35A3	NM_012243	6912667	Homo sapiens solute carrier family 35 (UDP-N-acetylglucosamine (UDP-GlcNAc) transporter), member A3 (SLC35A3), mRNA.	-0.0236012	0.0267635	0.0105602	-0.0312628	0.0183152	0.20867
17272	Homo sapiens	LOC257152	XM_303003	30151951	Homo sapiens hypothetical protein LOC257152 (LOC257152), mRNA.	-0.0236398	0.0163938	0.0484715	0.0516367	-0.00715716	-0.214859
34027	Homo sapiens	WFDC9	NM_147198	23238189	Homo sapiens WAP four-disulfide core domain 9 (WFDC9), mRNA.	-0.0237022	0.0585671	-0.0150697	-0.0107613	-0.0176259	-0.214329
18897	Homo sapiens	LOC352639	XM_305840	30149863	Homo sapiens LOC352639 (LOC352639), mRNA.	-0.0237277	-0.0446383	-0.0353001	-0.0140199	0.0103564	0.176393
37381	Homo sapiens	LOC140038	XM_067027	30146827	Homo sapiens similar to TSPYq1 (LOC140038), mRNA.	-0.0237694	0.00206428	-0.0533548	0.0282097	0.00256413	0.199529
21015	Homo sapiens	CHORDC1	NM_012124	6912303	Homo sapiens cysteine and histidine-rich domain (CHORD)-containing, zinc binding protein 1 (CHORDC1), mRNA.	-0.0237728	0.0154666	0.0551258	0.0807453	0.122044	0.228493
20763	Homo sapiens	PSMC3	NM_002804	24430153	Homo sapiens proteasome (prosome, macropain) 26S subunit, ATPase, 3 (PSMC3), mRNA.	-0.0238423	-0.0289315	-0.00228328	0.000322531	0.0486687	0.206121
25414	Homo sapiens	PGF	NM_002632	20149542	Homo sapiens placental growth factor, vascular endothelial growth factor-related protein (PGF), mRNA.	-0.0238708	-0.015304	0.0101133	0.0478083	0.0930133	0.185991
10394	Homo sapiens	PCDHGB2	NM_018923	14270491	Homo sapiens protocadherin gamma subfamily B, 2 (PCDHGB2), transcript variant 1, mRNA.	-0.0239205	-0.0645988	-0.016996	0.13865	0.155885	0.187508
10783	Homo sapiens	FLJ90723	NM_175919	28557766	Homo sapiens hypothetical protein FLJ90723 (FLJ90723), mRNA.	-0.0241006	-0.0529462	-0.0260919	-0.012028	-0.00480117	-0.188812
17232	Homo sapiens	LOC352468	XM_302451	30151168	Homo sapiens similar to 60 kDa heat shock protein, mitochondrial precursor (Hsp60) (60 kDa chaperonin) (CPN60) (Heat shock protein 60) (HSP-60) (Mitochondrial matrix protein P1) (P60 lymphocyte protein) (HuCHA60) (LOC352468), mRNA.	-0.024236	-0.0159906	0.0123526	0.0412764	0.0817145	0.183849
18618	Homo sapiens	LOC347232	XM_300086	29733457	Homo sapiens LOC347232 (LOC347232), mRNA.	-0.0242616	-0.0504996	0.0168135	-0.00484585	-0.00814091	-0.202935
38204	Homo sapiens	WDR5	NM_052821	21536425	Homo sapiens WD repeat domain 5 (WDR5), transcript variant 2, mRNA.	-0.0243628	0.00260755	-0.0034158	0.0128001	0.0294783	0.177951
14023	Homo sapiens	HGF	NM_000601	27764858	Homo sapiens hepatocyte growth factor (hepapoietin A; scatter factor) (HGF), mRNA.	-0.0243794	-0.0315252	0.0237308	0.00750831	0.0165001	-0.195133
34829	Homo sapiens	LOC343782	XM_293174	30158783	Homo sapiens LOC343782 (LOC343782), mRNA.	-0.0243973	0.0640194	0.034204	-0.00532724	0.0193455	-0.175557
25379	Homo sapiens	ANG	NM_001145	4557312	Homo sapiens angiogenin, ribonuclease, RNase A family, 5 (ANG), mRNA.	-0.0244135	-0.0197145	0.02898	-0.00297927	-0.0142295	-0.188773
26882	Homo sapiens	KIF23	NM_138555	20143966	Homo sapiens kinesin family member 23 (KIF23), transcript variant 1, mRNA.	-0.024565	-0.0713653	-0.139249	-0.0722093	0.102717	0.404705
14500	Homo sapiens	ST7	NM_021908	11761625	Homo sapiens suppression of tumorigenicity 7 (ST7), transcript variant b, mRNA.	-0.0246201	-0.00551232	0.0110812	0.0247515	0.0230933	-0.235789
8231	Homo sapiens	LOC351582	XM_304944	30149829	Homo sapiens LOC351582 (LOC351582), mRNA.	-0.024683	-0.0712518	-0.012355	0.0129595	-0.0287576	-0.190222
36298	Homo sapiens	NYX	NM_022567	12007645	Homo sapiens nyctalopin (NYX), mRNA.	-0.0247349	-0.102936	0.0157706	0.0306593	-0.0114809	-0.231034
444	Homo sapiens	TRAF5	NM_004619	22027625	Homo sapiens TNF receptor-associated factor 5 (TRAF5), transcript variant 1, mRNA.	-0.0247588	-0.0127495	0.0298163	0.00338548	-0.0273149	-0.210004
24933	Homo sapiens	LOC254109	XM_172905	29738943	Homo sapiens similar to hypothetical protein MGC2827 (LOC254109), mRNA.	-0.0247606	0.000561626	0.0425652	0.0194334	0.0180879	-0.188773
9503	Homo sapiens	LOC345155	XM_298573	29728852	Homo sapiens LOC345155 (LOC345155), mRNA.	-0.0249261	-0.0577535	-0.0124401	0.0216935	-0.0242304	-0.217848
578	Homo sapiens	EXO1	NM_006027	18491019	Homo sapiens exonuclease 1 (EXO1), transcript variant 1, mRNA.	-0.0251354	-0.0172022	-0.0582899	0.0260994	0.0926748	0.233052
10387	Homo sapiens	PCDHGA3	NM_018916	14589879	Homo sapiens protocadherin gamma subfamily A, 3 (PCDHGA3), transcript variant 1, mRNA.	-0.0253464	-0.0383042	0.0598972	0.12165	0.135983	0.208778
25203	Homo sapiens	LOC348014	XM_300587	30154030	Homo sapiens similar to myeloid/lymphoid or mixed-lineage leukemia 3; ALR-like protein (LOC348014), mRNA.	-0.0254013	-0.00114111	0.0276484	0.0121783	0.00643369	-0.186464
29362	Homo sapiens	KRTHA7	NM_003770	14917120	Homo sapiens keratin, hair, acidic, 7 (KRTHA7), mRNA.	-0.0254145	-0.0489368	0.0183475	0.0158897	-0.0152284	-0.328683
36790	Homo sapiens	LOC286488	XM_208439	27486416	Homo sapiens similar to SEK1 (LOC286488), mRNA.	-0.0256621	-0.0407958	0.00339844	0.0064723	0.0154306	-0.187303
13916	Homo sapiens	LOC352109	XM_305423	30155266	Homo sapiens LOC352109 (LOC352109), mRNA.	-0.025679	-0.0245813	-0.0138513	-0.0367858	-0.0113306	0.188097
18273	Homo sapiens	LOC158357	XM_088553	27478735	Homo sapiens similar to Selenoprotein T (LOC158357), mRNA.	-0.0257048	0.029947	0.00983241	0.0531574	0.105511	0.192482
30919	Homo sapiens	LOC350466	XM_304111	30160044	Homo sapiens LOC350466 (LOC350466), mRNA.	-0.0257295	-0.0335584	0.00448273	0.0220014	-0.000547487	-0.198314
23246	Homo sapiens	LOC51290	NM_016570	7706104	Homo sapiens CDA14 (LOC51290), mRNA.	-0.0258119	-0.0183811	-0.0231606	0.0522396	0.0815605	0.201518
19345	Homo sapiens	HELLS	NM_018063	27894386	Homo sapiens helicase, lymphoid-specific (HELLS), mRNA.	-0.0258478	-0.028354	-0.0351575	0.0547888	0.143951	0.244817
19207	Homo sapiens	PTPRE	NM_006504	18860860	Homo sapiens protein tyrosine phosphatase, receptor type, E (PTPRE), transcript variant 1, mRNA.	-0.0259137	0.0966352	0.0235456	0.0619016	0.124292	0.29343
8791	Homo sapiens	CMG2	NM_058172	17158002	Homo sapiens capillary morphogenesis protein 2 (CMG2), mRNA.	-0.025917	0.00878266	0.0870972	0.0831136	0.126924	0.222879
8772	Homo sapiens	NOLA1	NM_032993	15011915	Homo sapiens nucleolar protein family A, member 1 (H/ACA small nucleolar RNPs) (NOLA1), transcript variant 2, mRNA.	-0.0259245	-0.0152542	-0.0690396	0.0454231	0.0849439	0.381293
8895	Homo sapiens	CAMK2D	NM_172127	26667185	Homo sapiens calcium/calmodulin-dependent protein kinase (CaM kinase) II delta (CAMK2D), transcript variant 1, mRNA.	-0.0259311	0.0144221	-0.00275723	0.0991233	0.126018	0.25991
3465	Homo sapiens	COL5A2	NM_000393	16554580	Homo sapiens collagen, type V, alpha 2 (COL5A2), mRNA.	-0.0260446	-0.00373002	0.0042801	0.0096972	-0.0307304	-0.198032
25920	Homo sapiens	C14orf4	XM_041104	27479523	Homo sapiens chromosome 14 open reading frame 4 (C14orf4), mRNA.	-0.0262399	-0.252753	-0.181994	-0.0829039	-0.0499491	0.0741628
36880	Homo sapiens	LOC340530	XM_291328	29743689	Homo sapiens similar to poly(A) binding protein, cytoplasmic 1 (LOC340530), mRNA.	-0.026271	-0.0125688	0.0357791	-0.00162744	-0.0126878	-0.1775
27121	Homo sapiens	LOC204225	XM_118544	20481919	Homo sapiens LOC204225 (LOC204225), mRNA.	-0.0263676	-0.0332247	-0.0398379	0.00791708	0.0278959	0.206962
4902	Homo sapiens	LOC150819	XM_097954	18550867	Homo sapiens hypothetical protein LOC150819 (LOC150819), mRNA.	-0.0263919	0.0123998	0.0165336	0.0219855	-0.0216378	-0.211355
6084	Homo sapiens	LOC351261	XM_304412	30148920	Homo sapiens LOC351261 (LOC351261), mRNA.	-0.0264376	-0.0056928	0.014293	0.000139496	0.00811211	-0.192055
36634	Homo sapiens	LOC139422	XM_066687	22057324	Homo sapiens similar to melanoma antigen, family B, 4; melanoma-associated antigen B4 (LOC139422), mRNA.	-0.02645	-0.0322517	-0.107918	-0.0157964	-0.00133835	0.210321
26344	Homo sapiens	LOC348057	XM_302649	30153053	Homo sapiens hypothetical gene supported by BC047917 (LOC348057), mRNA.	-0.0264967	-0.0443078	0.0155364	0.0129818	-0.00550254	-0.204819
25490	Homo sapiens	CDKN3	NM_005192	17981703	Homo sapiens cyclin-dependent kinase inhibitor 3 (CDK2-associated dual specificity phosphatase) (CDKN3), mRNA.	-0.026514	-0.0319301	-0.111872	-0.0186635	0.0106957	0.273749
31393	Homo sapiens	LOC339311	XM_292711	29743844	Homo sapiens similar to vomeronasal receptor V1RC3 (LOC339311), mRNA.	-0.0266831	-0.00814721	-0.0143532	-0.00124827	0.00582298	-0.189457
24661	Homo sapiens	NBEA	NM_015678	21536251	Homo sapiens neurobeachin (NBEA), mRNA.	-0.0266947	-0.0030224	-0.0600323	0.0119681	0.0322778	0.186375
3711	Homo sapiens	IL1R2	NM_004633	27894332	Homo sapiens interleukin 1 receptor, type II (IL1R2), transcript variant 1, mRNA.	-0.0267219	0.0833964	0.10406	0.179617	0.22159	0.220573
20764	Homo sapiens	PSMD13	NM_002817	28872727	Homo sapiens proteasome (prosome, macropain) 26S subunit, non-ATPase, 13 (PSMD13), transcript variant 1, mRNA.	-0.0267845	-0.019605	-0.0448121	0.0679445	0.104341	0.224998
12413	Homo sapiens	P1P373C6	NM_019110	17738284	Homo sapiens hypothetical protein P1 p373c6 (P1P373C6), mRNA.	-0.0268475	-0.122425	-0.0255086	0.0199042	0.0576955	0.179647
13644	Homo sapiens	LOC346122	XM_299358	29742678	Homo sapiens LOC346122 (LOC346122), mRNA.	-0.0268712	-0.0607938	0.00493505	-0.031547	-0.0558434	-0.196571
13688	Homo sapiens	OR2J2	XM_300200	29739768	Homo sapiens olfactory receptor, family 2, subfamily J, member 2 (OR2J2), mRNA.	-0.026898	-0.0420808	0.00169089	-0.00275243	-0.0225762	-0.244242
32196	Homo sapiens	ZNF432	NM_014650	7662313	Homo sapiens zinc finger protein 432 (ZNF432), mRNA.	-0.0275474	-0.053479	0.0425692	0.0232583	-0.0623222	-0.290433
17192	Homo sapiens	LOC349188	XM_300972	30151051	Homo sapiens similar to seven transmembrane helix receptor (LOC349188), mRNA.	-0.0277098	0.0400343	0.0372133	0.00719827	-0.00244033	-0.191386
6884	Homo sapiens	IRA1	NM_024665	19913370	Homo sapiens likely ortholog of mouse IRA1 protein (IRA1), mRNA.	-0.0278031	0.0189954	-0.0150929	0.0135866	0.0293062	0.236614
33076	Homo sapiens	FLJ38149	XM_091919	27485415	Homo sapiens hypothetical protein FLJ38149 (FLJ38149), mRNA.	-0.0279074	-0.0403912	-0.00715297	-0.0424724	-0.0242911	-0.187423
7805	Homo sapiens	LOC344680	XM_298214	29728956	Homo sapiens LOC344680 (LOC344680), mRNA.	-0.0279437	-0.0600273	0.0167772	-0.0341736	-0.0189589	-0.214148
5418	Homo sapiens	LOC343968	XM_297266	29727458	Homo sapiens LOC343968 (LOC343968), mRNA.	-0.0279607	-0.0290869	-0.0290776	0.00172229	0.00984099	0.181717
36019	Homo sapiens	U2AF1RS2	NM_005089	4827045	Homo sapiens U2 small nuclear ribonucleoprotein auxiliary factor, small subunit 2 (U2AF1RS2), mRNA.	-0.0279694	-0.0529816	-0.0462635	-0.0139339	0.0476518	0.201677
10249	Homo sapiens	PCDHGA8	NM_014004	14270482	Homo sapiens protocadherin gamma subfamily A, 8 (PCDHGA8), transcript variant 2, mRNA.	-0.0279801	-0.0689721	0.00121562	-0.0270816	-0.0358906	-0.294948
27736	Homo sapiens	MHC2TA	NM_000246	4557748	Homo sapiens MHC class II transactivator (MHC2TA), mRNA.	-0.0279825	-0.0957724	-0.0145677	0.0136527	-0.0234101	-0.188333
12831	Homo sapiens	FLJ37396	NM_173671	27734722	Homo sapiens hypothetical protein FLJ37396 (FLJ37396), mRNA.	-0.0280836	-0.0354387	0.0332982	-0.00162291	-0.0331657	-0.199999
19284	Homo sapiens	PITRM1	NM_014889	7657342	Homo sapiens pitrilysin metalloproteinase 1 (PITRM1), mRNA.	-0.0282013	0.0165661	-0.0247552	0.0242116	0.0712973	0.22095
10333	Homo sapiens	MRPS30	NM_016640	16950598	Homo sapiens mitochondrial ribosomal protein S30 (MRPS30), nuclear gene encoding mitochondrial protein, mRNA.	-0.0282406	0.0427015	-0.0973032	0.0459603	0.123268	0.383566
26913	Homo sapiens	MGC33951	NM_152448	22748940	Homo sapiens hypothetical protein MGC33951 (MGC33951), mRNA.	-0.0283604	-0.0393496	0.012221	-0.0314704	-0.0698695	-0.325275
17923	Homo sapiens	FLJ10101	NM_024718	13435142	Homo sapiens hypothetical protein FLJ10101 (FLJ10101), mRNA.	-0.0283647	-0.0605628	0.0107751	-0.0154679	-0.0414803	-0.17755
14920	Homo sapiens	LOC155435	XM_088257	27481110	Homo sapiens hypothetical protein LOC155435 (LOC155435), mRNA.	-0.0284053	-0.0258154	0.0241683	-0.0089277	-0.0223292	-0.210308
13378	Homo sapiens	LOC346142	XM_294145	29742730	Homo sapiens similar to chromosome 15 open reading frame 2 (LOC346142), mRNA.	-0.0284159	0.019997	0.000401158	0.00460112	-0.0235996	-0.20223
23956	Homo sapiens	LOC283422	XM_208669	27485620	Homo sapiens LOC283422 (LOC283422), mRNA.	-0.0285776	-0.0310133	0.00645287	0.0220167	0.00813431	-0.192404
31335	Homo sapiens	LOC284233	XM_211388	29744002	Homo sapiens hypothetical protein LOC284233 (LOC284233), mRNA.	-0.0285957	-0.0702415	-0.0528293	-0.0278383	-0.0284131	-0.221612
25523	Homo sapiens	TNFAIP2	NM_006291	26051239	Homo sapiens tumor necrosis factor, alpha-induced protein 2 (TNFAIP2), mRNA.	-0.0286051	-0.117723	-0.26098	-0.237077	-0.252265	-0.181681
33321	Homo sapiens	LOC339347	XM_292770	29741423	Homo sapiens similar to Seminal plasma protein HSP-1 (LOC339347), mRNA.	-0.0286386	-0.0785822	0.0564641	-0.0292178	-0.020043	-0.305352
779	Homo sapiens	AB026190	NM_014458	13677223	Homo sapiens Kelch motif containing protein (AB026190), mRNA.	-0.0287124	-0.0639799	0.0192284	0.0179019	0.0224967	0.23844
13787	Homo sapiens	LOC352172	XM_302308	30155732	Homo sapiens similar to lactate dehydrogenase A -like (LOC352172), mRNA.	-0.0287574	-0.0257602	-0.000353922	-0.0162354	-0.015135	-0.208554
23294	Homo sapiens	FLJ11183	NM_018351	8922920	Homo sapiens hypothetical protein FLJ11183 (FLJ11183), mRNA.	-0.0287695	-0.00613448	-0.0476326	0.00409694	0.0544249	0.255041
24610	Homo sapiens	TUBA2	NM_006001	17921992	Homo sapiens tubulin, alpha 2 (TUBA2), transcript variant 1, mRNA.	-0.028842	0.066372	0.0609957	0.0967887	0.106831	0.241235
22116	Homo sapiens	LOC283273	XM_210215	27499381	Homo sapiens similar to 60S RIBOSOMAL PROTEIN L9 (LOC283273), mRNA.	-0.0288628	-0.100046	-0.0757527	-0.0142637	0.0238269	0.193457
19792	Homo sapiens	LOC142779	XM_084337	22054445	Homo sapiens LOC142779 (LOC142779), mRNA.	-0.0288707	-0.0667736	-0.058922	-0.0220637	0.0159359	0.290776
23369	Homo sapiens	C12orf10	NM_021640	11056017	Homo sapiens chromosome 12 open reading frame 10 (C12orf10), mRNA.	-0.0288978	0.0401983	-0.0393857	-0.00427218	0.0244247	0.195673
13614	Homo sapiens	LOC346115	XM_299322	29742660	Homo sapiens LOC346115 (LOC346115), mRNA.	-0.0289235	-0.0835568	-0.0281206	-0.0792691	-0.0605541	-0.216378
2070	Homo sapiens	ATP1A4	XM_086379	27497812	Homo sapiens ATPase, Na+/K+ transporting, alpha 4 polypeptide (ATP1A4), mRNA.	-0.0289758	-0.0536511	-0.0166375	0.0432686	-0.00150347	-0.315217
20174	Homo sapiens	LOC340643	XM_295650	29737957	Homo sapiens LOC340643 (LOC340643), mRNA.	-0.0291136	-0.0687547	0.00226394	-0.0417644	-0.0457313	-0.18252
27637	Homo sapiens	LOC348088	XM_303833	30154784	Homo sapiens LOC348088 (LOC348088), mRNA.	-0.0292703	-0.0177164	0.0182938	-0.0209602	-0.0216833	-0.219638
18276	Homo sapiens	KIAA1962	XM_088567	27478473	Homo sapiens zinc finger protein HIT-10 (KIAA1962), mRNA.	-0.0292977	0.0314214	-0.0639805	-0.04339	0.00913503	-0.235842
15453	Homo sapiens	LOC346345	XM_299441	29733918	Homo sapiens LOC346345 (LOC346345), mRNA.	-0.0294059	-0.0333131	0.0334191	-0.0332575	-0.0583737	-0.200429
16986	Homo sapiens	LOC346793	XM_299742	29734305	Homo sapiens LOC346793 (LOC346793), mRNA.	-0.0296026	-0.0108219	-0.0622657	0.0479516	0.0576862	0.329051
20888	Homo sapiens	RCE1	NM_005133	4826975	Homo sapiens RCE1 homolog, prenyl protein protease (S. cerevisiae) (RCE1), mRNA.	-0.0296366	-0.0260913	0.0237415	0.0637379	0.0047331	-0.193772
37517	Homo sapiens	LOC349456	XM_302014	30146887	Homo sapiens similar to zinc finger protein 91 (HPF7, HTF10) (LOC349456), mRNA.	-0.0296415	0.0109739	0.036424	0.0289346	0.0480203	-0.179635
21213	Homo sapiens	ELP4	NM_019040	21361628	Homo sapiens elongation protein 4 homolog (S. cerevisiae) (ELP4), mRNA.	-0.0296531	0.030059	-0.0365967	0.00787511	0.0945391	0.250687
26383	Homo sapiens	LOC350058	XM_303765	30153194	Homo sapiens LOC350058 (LOC350058), mRNA.	-0.0297397	-0.0735678	-0.000846121	0.0333654	-0.0274927	-0.266703
5998	Homo sapiens	LOC351153	XM_304324	30147951	Homo sapiens LOC351153 (LOC351153), mRNA.	-0.0298848	-0.0275028	0.0299098	-0.0196539	-0.0233507	-0.1843
4414	Homo sapiens	PPIL3	NM_131916	19557639	Homo sapiens peptidylprolyl isomerase (cyclophilin)-like 3 (PPIL3), transcript variant PPIL3c, mRNA.	-0.0299593	-0.0857788	-0.116839	0.0667096	0.0611676	0.184698
20442	Homo sapiens	LOC349589	XM_301279	30155762	Homo sapiens similar to breast cancer antigen NY-BR-1 (LOC349589), mRNA.	-0.0300572	-0.0821586	0.0140443	0.0341447	-0.0253674	-0.223714
26667	Homo sapiens	MEF-2	NM_016132	7706614	Homo sapiens myelin gene expression factor 2 (MEF-2), mRNA.	-0.0301388	-0.053079	-0.0257992	-0.00625392	0.0137057	0.189643
25714	Homo sapiens	ABHD4	NM_022060	11545766	Homo sapiens abhydrolase domain containing 4 (ABHD4), mRNA.	-0.0301645	-0.101498	-0.202316	-0.131727	-0.114814	-0.13976
6603	Homo sapiens	FETUB	NM_014375	7657241	Homo sapiens fetuin B (FETUB), mRNA.	-0.0302755	-0.0316128	-0.00401841	-0.0214645	-0.0575187	-0.210428
32093	Homo sapiens	KLK8	NM_007196	21464132	Homo sapiens kallikrein 8 (neuropsin/ovasin) (KLK8), transcript variant 1, mRNA.	-0.0302858	-0.047942	-0.027642	-0.0607176	-0.0733321	-0.218649
19537	Homo sapiens	CDC2	NM_033379	27886643	Homo sapiens cell division cycle 2, G1 to S and G2 to M (CDC2), transcript variant 2, mRNA.	-0.0305777	-0.030458	-0.0439856	-0.0467642	0.105968	0.30188
12266	Homo sapiens	PTD011	NM_014051	7662638	Homo sapiens PTD011 protein (PTD011), mRNA.	-0.0305826	0.0300067	-0.0410122	0.0100373	0.0842853	0.314767
29298	Homo sapiens	MAP2K6	NM_002758	14589899	Homo sapiens mitogen-activated protein kinase kinase 6 (MAP2K6), transcript variant 1, mRNA.	-0.030589	-0.00489265	0.0538283	0.0128908	-0.0290396	-0.221529
25378	Homo sapiens	ACYP1	NM_001107	21536353	Homo sapiens acylphosphatase 1, erythrocyte (common) type (ACYP1), mRNA.	-0.0306165	-0.106262	-0.0449453	-0.00732964	0.0887448	0.28276
11822	Homo sapiens	GJA1	NM_000165	4755136	Homo sapiens gap junction protein, alpha 1, 43kDa (connexin 43) (GJA1), mRNA.	-0.030893	-0.0133036	0.00175492	0.0765729	0.126043	0.296292
1071	Homo sapiens	FLJ20225	NM_019062	9506662	Homo sapiens hypothetical protein FLJ20225 (FLJ20225), mRNA.	-0.0308942	-0.0634437	-0.0530639	-0.048916	-0.0504999	-0.178025
26558	Homo sapiens	KIF23	NM_004856	20143965	Homo sapiens kinesin family member 23 (KIF23), transcript variant 2, mRNA.	-0.0309278	-0.0532931	-0.136269	-0.0699535	0.0836801	0.402913
28486	Homo sapiens	MT1E	NM_175617	28395036	Homo sapiens metallothionein 1E (functional) (MT1E), mRNA.	-0.0310727	-0.0511655	0.0128084	-0.0892377	-0.0910959	-0.189683
556	Homo sapiens	DD96	NM_005764	22550108	Homo sapiens epithelial protein up-regulated in carcinoma, membrane associated protein 17 (DD96), mRNA.	-0.0311096	-0.10248	-0.0285522	-0.0469952	-0.059507	-0.175056
31779	Homo sapiens	CDKN2D	NM_001800	17981700	Homo sapiens cyclin-dependent kinase inhibitor 2D (p19, inhibits CDK4) (CDKN2D), transcript variant 1, mRNA.	-0.0311594	0.0205753	-0.0364056	0.0435957	0.0510939	0.209771
39042	Homo sapiens	TRAJ32	NG_001332	21363121	Homo sapiens T cell receptor alpha delta locus (TCRA/TCRD) on chromosome 14.	-0.0312904	0.014856	0.0467644	0.0483542	0.0128047	-0.213928
5714	Homo sapiens	LOC344404	XM_297609	29731818	Homo sapiens LOC344404 (LOC344404), mRNA.	-0.031329	-0.0824576	-0.0162386	-0.0332635	-0.0490441	-0.24778
13771	Homo sapiens	LOC349033	XM_302290	30155182	Homo sapiens similar to malate dehydrogenase 1; malate dehydrogenase, soluble; Malate dehydrogenase-like enzyme (LOC349033), mRNA.	-0.0313432	-0.0081055	0.031088	-0.000927565	-0.0588362	-0.287105
5180	Homo sapiens	LOC285017	XM_212452	27479894	Homo sapiens LOC285017 (LOC285017), mRNA.	-0.0314952	0.019619	0.000460276	0.000166823	0.0338267	-0.196373
24755	Homo sapiens	TUBA2	NM_079836	17921990	Homo sapiens tubulin, alpha 2 (TUBA2), transcript variant 2, mRNA.	-0.0315069	0.0865375	0.0796218	0.112093	0.155907	0.33905
35291	Homo sapiens	DDX17	NM_030881	13787203	Homo sapiens DEAD/H (Asp-Glu-Ala-Asp/His) box polypeptide 17, 72kDa (DDX17), transcript variant 2, mRNA.	-0.0315365	-0.254	-0.0386313	-0.0405695	-0.0693713	0.0205805
32035	Homo sapiens	NTF5	NM_006179	15718666	Homo sapiens neurotrophin 5 (neurotrophin 4/5) (NTF5), mRNA.	-0.0315791	-0.0718811	-0.0163219	-0.0170193	-0.0449572	-0.182425
728	Homo sapiens	UMPK	NM_012474	20357519	Homo sapiens uridine monophosphate kinase (UMPK), mRNA.	-0.0316726	0.120765	0.00191719	0.0062051	0.0461894	0.201202
9238	Homo sapiens	NEK1	XM_291107	29729939	Homo sapiens NIMA (never in mitosis gene a)-related kinase 1 (NEK1), mRNA.	-0.0316967	-0.0323137	-0.0220988	0.00936577	0.0639555	0.22609
38715	Homo sapiens	COX1	NC_001807	17981852	Homo sapiens mitochondrion, complete genome.cytochrome c oxidase subunit I	-0.0317402	-0.00999323	0.0438707	-0.446644	-0.107763	-0.0286741
30352	Homo sapiens	LOC146858	XM_102640	18587034	Homo sapiens LOC146858 (LOC146858), mRNA.	-0.0317464	-0.0487297	-0.0162245	-0.0389397	-0.0226228	-0.199025
21844	Homo sapiens	LOC196338	XM_115093	27499418	Homo sapiens similar to seven transmembrane helix receptor (LOC196338), mRNA.	-0.0318146	-0.0505996	0.0356931	0.0281105	-0.00626968	-0.191865
31074	Homo sapiens	KIAA0863	NM_014913	7662345	Homo sapiens KIAA0863 protein (KIAA0863), mRNA.	-0.031993	-0.0108885	-0.0528939	0.00108643	0.0548333	0.204511
36033	Homo sapiens	MAGEA3	NM_005362	29029622	Homo sapiens melanoma antigen, family A, 3 (MAGEA3), mRNA.	-0.03221	-0.055556	0.0232813	0.0885858	-0.0274701	-0.312127
21774	Homo sapiens	LOC120775	XM_062285	17461456	Homo sapiens similar to seven transmembrane helix receptor (LOC120775), mRNA.	-0.0322378	-0.108968	0.0598679	0.0626439	0.0201795	-0.258245
23494	Homo sapiens	TUBA6	NM_032704	14389308	Homo sapiens tubulin alpha 6 (TUBA6), mRNA.	-0.0322955	0.0816196	0.0395877	0.111411	0.174191	0.259649
27983	Homo sapiens	CORO1A	NM_007074	5902133	Homo sapiens coronin, actin binding protein, 1A (CORO1A), mRNA.	-0.0323199	0.0607616	0.233466	0.222224	0.201447	0.283028
38133	Homo sapiens	HIST1H2BJ	NG_000827	21464096	Homo sapiens genomic histone family microcluster (HFM@) on chromosome 6.H2B histone family, member R	-0.0323992	-0.0236176	-0.00112362	0.0380012	0.0951725	0.23001
28598	Homo sapiens	LOC146513	XM_097013	29747260	Homo sapiens LOC146513 (LOC146513), mRNA.	-0.0324986	-0.0801259	-0.0318938	-0.0627518	-0.0213796	-0.169966
18130	Homo sapiens	FLJ36664	NM_173690	27735124	Homo sapiens hypothetical protein FLJ36664 (FLJ36664), mRNA.	-0.0325066	-0.0351406	-0.0252531	0.0279522	-0.0165601	-0.216274
18272	Homo sapiens	KIAA2026	XM_088551	29733159	Homo sapiens similar to K06A9.1b.p (KIAA2026), mRNA.	-0.0325549	-0.0800292	-0.0286066	-0.0408238	-0.0549906	-0.204166
28106	Homo sapiens	LOC51333	NM_016643	7706191	Homo sapiens mesenchymal stem cell protein DSC43 (LOC51333), mRNA.	-0.0326863	-0.0537571	-0.032219	-0.047388	-0.0616183	-0.232211
2835	Homo sapiens	LOC343217	XM_295413	29729428	Homo sapiens LOC343217 (LOC343217), mRNA.	-0.0327409	-0.0500268	-0.00254407	-0.0376089	-0.0492223	-0.179714
25401	Homo sapiens	DLST	NM_001933	19923747	Homo sapiens dihydrolipoamide S-succinyltransferase (E2 component of 2-oxo-glutarate complex) (DLST), mRNA.	-0.0329763	-0.0127906	0.00468077	-0.048785	0.0150753	0.197442
29468	Homo sapiens	IFI35	NM_005533	24307900	Homo sapiens interferon-induced protein 35 (IFI35), mRNA.	-0.0332138	0.0194096	0.0326157	0.0245882	0.0622768	0.218376
921	Homo sapiens	CENPF	NM_016343	14670380	Homo sapiens centromere protein F, 350/400ka (mitosin) (CENPF), mRNA.	-0.0332512	-0.092097	-0.113989	-0.0753387	0.0172211	0.302731
24798	Homo sapiens	CTAGE-3	NM_172237	26665880	Homo sapiens CTAGE-3 (CTAGE-3), mRNA.	-0.0332544	-0.0594987	0.0179338	0.0304987	-0.010099	-0.258058
22768	Homo sapiens	PRIM1	NM_000946	4506050	Homo sapiens primase, polypeptide 1, 49kDa (PRIM1), mRNA.	-0.0333052	-0.0627605	-0.0132481	0.0537351	0.115218	0.208539
20565	Homo sapiens	LOC349572	XM_303373	30155371	Homo sapiens LOC349572 (LOC349572), mRNA.	-0.0333915	-0.0256198	0.00467326	0.00714582	-0.0149212	-0.203128
22003	Homo sapiens	LOC256892	XM_171424	22061830	Homo sapiens similar to olfactory receptor (LOC256892), mRNA.	-0.0334179	-0.0209606	0.00844653	0.038932	0.00923565	-0.252477
6424	Homo sapiens	SFRS10	NM_004593	4759097	Homo sapiens splicing factor, arginine/serine-rich 10 (transformer 2 homolog, Drosophila) (SFRS10), mRNA.	-0.0334429	0.00369684	0.0154593	0.0880906	0.11183	0.179329
42	Homo sapiens	C1QB	NM_000491	11038661	Homo sapiens complement component 1, q subcomponent, beta polypeptide (C1QB), mRNA.	-0.0334652	-0.0380359	0.0535145	-0.00575462	-0.0261985	-0.192981
31237	Homo sapiens	KIAA1384	XM_035405	22059218	Homo sapiens KIAA1384 protein (KIAA1384), mRNA.	-0.0336257	-0.0642058	-0.0313396	0.0109717	-0.0381645	-0.191531
21196	Homo sapiens	PHCA	NM_018367	19923526	Homo sapiens phytoceramidase, alkaline (PHCA), mRNA.	-0.0338114	0.0237642	0.0136556	-0.00227821	0.0705706	0.209042
4586	Homo sapiens	MGC46235	NM_153712	24308515	Homo sapiens hypothetical protein MGC46235 (MGC46235), mRNA.	-0.0339484	-0.0255555	-0.0218604	0.0102121	0.0609848	0.230637
4786	Homo sapiens	LOC129614	XM_065316	17435003	Homo sapiens similar to acidic integral membrane protein (LOC129614), mRNA.	-0.033961	-0.0383527	-0.06519	0.0126566	-0.00349478	0.327982
17351	Homo sapiens	LOC352500	XM_305703	30152019	Homo sapiens LOC352500 (LOC352500), mRNA.	-0.0339876	-0.0248254	0.0059714	-0.0310867	-0.0300734	-0.190436
18783	Homo sapiens	LOC349267	XM_302508	30149861	Homo sapiens similar to ATP synthase alpha chain, mitochondrial precursor (LOC349267), mRNA.	-0.0340182	-0.0432874	-0.0411879	-0.0372913	-0.0266207	-0.179792
25382	Homo sapiens	BMP4	NM_001202	19528648	Homo sapiens bone morphogenetic protein 4 (BMP4), transcript variant 1, mRNA.	-0.0340919	0.0434583	0.0357625	0.100212	0.206784	0.307722
10122	Homo sapiens	SPOCK	NM_004598	15451924	Homo sapiens sparc/osteonectin, cwcv and kazal-like domains proteoglycan (testican) (SPOCK), mRNA.	-0.0342746	-0.00692136	0.00785065	0.0887736	0.15439	0.231161
20047	Homo sapiens	LOC338546	XM_291654	30153838	Homo sapiens similar to contains similarity to cell wall-plasma membrane linker protein~gene_id:MKA23.5 (LOC338546), mRNA.	-0.0344105	-0.0220357	0.0222248	-0.0144466	-0.0132623	-0.198363
4824	Homo sapiens	LOC150498	XM_086931	27480306	Homo sapiens similar to epsilon isoform of 14-3-3 protein (LOC150498), mRNA.	-0.0345394	0.0112081	-0.0152284	0.0419831	0.0468516	0.279938
26594	Homo sapiens	ANP32A	NM_006305	20127493	Homo sapiens acidic (leucine-rich) nuclear phosphoprotein 32 family, member A (ANP32A), mRNA.	-0.0347355	-0.101217	-0.0772112	-0.00920005	0.0484252	0.19296
22140	Homo sapiens	LOC283143	XM_210920	27499084	Homo sapiens LOC283143 (LOC283143), mRNA.	-0.0349912	-0.0613955	0.0112063	-0.0152782	0.0211415	-0.25518
19148	Homo sapiens	NOLC1	NM_004741	4758859	Homo sapiens nucleolar and coiled-body phosphoprotein 1 (NOLC1), mRNA.	-0.0350701	0.0340025	-0.00113956	0.0146486	0.0763056	0.265856
27878	Homo sapiens	PKMYT1	NM_004203	21361082	Homo sapiens membrane-associated tyrosine- and threonine-specific cdc2-inhibitory kinase (PKMYT1), mRNA.	-0.0351084	-0.0756163	-0.0385121	0.076089	0.101808	0.214407
15917	Homo sapiens	CYP7A1	NM_000780	13787185	Homo sapiens cytochrome P450, family 7, subfamily A, polypeptide 1 (CYP7A1), nuclear gene encoding mitochondrial protein, mRNA.	-0.0351895	-0.0217446	-0.0482513	-0.0226579	0.0402151	0.178914
18849	Homo sapiens	LOC349316	XM_303027	30149989	Homo sapiens hypothetical gene supported by AF519622 (LOC349316), mRNA.	-0.0353739	-0.0142301	0.00552309	0.0571885	0.0119519	-0.266771
27410	Homo sapiens	LOC342064	XM_296611	29740450	Homo sapiens LOC342064 (LOC342064), mRNA.	-0.035394	-0.0775862	0.031626	0.0403878	-0.0279089	-0.24202
19403	Homo sapiens	PDLIM1	NM_020992	20127594	Homo sapiens PDZ and LIM domain 1 (elfin) (PDLIM1), mRNA.	-0.0354984	-0.0640183	-0.218011	-0.285286	-0.244035	-0.184303
26640	Homo sapiens	KIAA0101	NM_014736	7661905	Homo sapiens KIAA0101 gene product (KIAA0101), mRNA.	-0.0355707	-0.12323	-0.18522	-0.00568093	0.141199	0.349813
9166	Homo sapiens	LOC285487	XM_209634	27498049	Homo sapiens similar to FKSG51 (LOC285487), mRNA.	-0.0355837	-0.0116895	0.00954533	-0.0192673	0.00594394	0.252744
36034	Homo sapiens	MAGEA6	NM_005363	29029625	Homo sapiens melanoma antigen, family A, 6 (MAGEA6), transcript variant 1, mRNA.	-0.0357037	-0.0105032	0.00630913	0.0682864	-0.0579636	-0.288841
28355	Homo sapiens	SNTB2	NM_130845	18860909	Homo sapiens syntrophin, beta 2 (dystrophin-associated protein A1, 59kDa, basic component 2) (SNTB2), transcript variant 2, mRNA.	-0.0357133	-0.0301809	-0.0287104	-0.0115232	0.0313524	0.228542
32126	Homo sapiens	KLK5	NM_012427	22208993	Homo sapiens kallikrein 5 (KLK5), mRNA.	-0.0357428	-0.100388	-0.214638	-0.217296	-0.290249	-0.258252
35432	Homo sapiens	LOC220522	XM_018306	22067761	Homo sapiens similar to Gamma-glutamyltranspeptidase 1 precursor (Gamma-glutamyltransferase 1) (CD224 antigen) (LOC220522), mRNA.	-0.0357797	-0.0925257	-0.0417162	-0.0720888	-0.106184	-0.225337
28407	Homo sapiens	IL30	NM_145659	28416912	Homo sapiens interleukin 30 (IL30), mRNA.	-0.0358868	-0.039839	0.0312651	0.0357664	-0.0200723	-0.270965
21811	Homo sapiens	LOC143548	XM_089916	30157378	Homo sapiens similar to REST corepressor (LOC143548), mRNA.	-0.0359102	0.0184091	-0.0103942	-0.0359753	-0.0390931	-0.193948
10655	Homo sapiens	APBB3	NM_133174	19528662	Homo sapiens amyloid beta (A4) precursor protein-binding, family B, member 3 (APBB3), transcript variant 1, mRNA.	-0.0359211	-0.0390187	-0.0191678	0.0115224	-0.00948819	-0.183872
4512	Homo sapiens	MRPL30	NM_145213	21735605	Homo sapiens mitochondrial ribosomal protein L30 (MRPL30), nuclear gene encoding mitochondrial protein, transcript variant 3, mRNA.	-0.0359612	-0.0875621	-0.0779546	0.0466026	0.0625374	0.205508
17301	Homo sapiens	LOC352416	XM_305653	30150563	Homo sapiens LOC352416 (LOC352416), mRNA.	-0.0360725	0.00177974	0.00637409	0.0267724	0.0135568	-0.192055
8553	Homo sapiens	TBC1D1	NM_015173	24308016	Homo sapiens TBC1 (tre-2/USP6, BUB2, cdc16) domain family, member 1 (TBC1D1), mRNA.	-0.0360726	-0.0539591	-0.0512845	-0.012965	0.0383166	0.302836
6749	Homo sapiens	ECT2	NM_018098	21735571	Homo sapiens epithelial cell transforming sequence 2 oncogene (ECT2), mRNA.	-0.0360994	-0.0410949	-0.029646	-0.0237208	0.0675223	0.249103
9116	Homo sapiens	LOC256085	XM_172389	22042250	Homo sapiens similar to Tryptophan-rich protein (Congenital heart disease 5 protein) (LOC256085), mRNA.	-0.0361071	-0.114809	0.00136783	-0.0111756	0.0105687	-0.261722
19119	Homo sapiens	PAX2	NM_003987	4557822	Homo sapiens paired box gene 2 (PAX2), transcript variant a, mRNA.	-0.03611	-0.127725	-0.0266469	-0.0106011	-0.0241344	-0.240289
29475	Homo sapiens	THOC4	NM_005782	17572809	Homo sapiens THO complex 4 (THOC4), mRNA.	-0.0361537	-0.0725019	0.00858463	-0.00547917	0.0380681	0.222301
19027	Homo sapiens	CYP2C8	NM_000770	13787188	Homo sapiens cytochrome P450, family 2, subfamily C, polypeptide 8 (CYP2C8), transcript variant Hp1-1, mRNA.	-0.0366316	-0.0510807	-0.0162446	-0.0393114	-0.0577478	-0.175711
33506	Homo sapiens	LOC350606	XM_304234	30155077	Homo sapiens LOC350606 (LOC350606), mRNA.	-0.0366684	-0.0595986	0.0197779	0.00100193	-0.00748707	-0.220316
32479	Homo sapiens	EDG8	NM_030760	18141314	Homo sapiens endothelial differentiation, sphingolipid G-protein-coupled receptor, 8 (EDG8), mRNA.	-0.0366982	-0.0455705	0.034397	0.0716631	-0.0304127	-0.273626
23668	Homo sapiens	GSG1	NM_153823	24432099	Homo sapiens germ cell associated 1 (GSG1), mRNA.	-0.0368053	-0.0778541	-0.014521	-0.0658055	-0.0465291	-0.214434
25227	Homo sapiens	LOC349960	XM_301442	30153760	Homo sapiens similar to TAR DNA-binding protein-43 (TDP-43) (LOC349960), mRNA.	-0.0368318	0.0356218	0.0180471	-0.0101589	0.0262848	0.210138
8768	Homo sapiens	MGC13159	NM_032927	14249719	Homo sapiens hypothetical protein MGC13159 (MGC13159), mRNA.	-0.0369418	-0.0914501	0.0704712	0.049394	-0.0148083	-0.310269
7071	Homo sapiens	FLJ31709	NM_144636	21389468	Homo sapiens hypothetical protein FLJ31709 (FLJ31709), mRNA.	-0.0369792	0.0365088	-0.0166659	0.0269476	0.0697783	0.308968
8455	Homo sapiens	TM4SF9	NM_005723	21264582	Homo sapiens tetraspan 5 (TM4SF9), mRNA.	-0.0370254	-0.00358559	0.0470644	0.0781116	0.123548	0.192448
12271	Homo sapiens	MRPL18	NM_014161	21265079	Homo sapiens mitochondrial ribosomal protein L18 (MRPL18), nuclear gene encoding mitochondrial protein, mRNA.	-0.037056	0.0126728	0.0382148	0.00783836	0.054447	0.197609
31808	Homo sapiens	ICAM3	NM_002162	12545399	Homo sapiens intercellular adhesion molecule 3 (ICAM3), mRNA.	-0.037098	-0.0293008	0.0179949	0.066377	0.0822084	0.236708
7036	Homo sapiens	ROBO1	NM_133631	19743805	Homo sapiens roundabout, axon guidance receptor, homolog 1 (Drosophila) (ROBO1), transcript variant 2, mRNA.	-0.0371596	0.0188251	-0.0444889	0.0346168	0.0514228	0.292705
877	Homo sapiens	LOC51042	NM_015871	21359908	Homo sapiens zinc finger protein (LOC51042), mRNA.	-0.0372097	0.102892	-0.026417	-0.0366929	-0.00207911	0.177709
28050	Homo sapiens	KIAA0419	NM_014711	7662105	Homo sapiens KIAA0419 gene product (KIAA0419), mRNA.	-0.0373144	-0.0560409	-0.0214876	0.0103433	0.0772235	0.177907
9719	Homo sapiens	LOC351777	XM_302157	30149412	Homo sapiens LOC351777 (LOC351777), mRNA.	-0.0373263	-0.046626	-0.0123582	-0.0331981	-0.0417244	-0.260617
21013	Homo sapiens	TRIM29	NM_012101	17402908	Homo sapiens tripartite motif-containing 29 (TRIM29), transcript variant 1, mRNA.	-0.0374839	-0.0761042	-0.1772	-0.131394	-0.0555959	-0.0346586
10165	Homo sapiens	KIF20A	NM_005733	5032012	Homo sapiens kinesin family member 20A (KIF20A), mRNA.	-0.0375733	-0.0762349	-0.0353577	-0.0907235	-0.0165844	0.298883
22841	Homo sapiens	KRT8	NM_002273	4504918	Homo sapiens keratin 8 (KRT8), mRNA.	-0.0380869	0.0777889	0.142155	0.166038	0.132301	0.222545
29808	Homo sapiens	SRR	NM_021947	11345491	Homo sapiens serine racemase (SRR), mRNA.	-0.0382835	-0.0366633	0.00565623	0.0144961	-0.0249459	-0.244712
35411	Homo sapiens	SCARF2	NM_153334	24586658	Homo sapiens scavenger receptor class F, member 2 (SCARF2), mRNA.	-0.0383224	-0.0746056	-0.0100734	-0.00489671	-0.0470944	-0.274715
29735	Homo sapiens	FLJ10534	NM_018128	8922495	Homo sapiens hypothetical protein FLJ10534 (FLJ10534), mRNA.	-0.0383952	0.0340829	-0.00505994	0.0129463	0.0496444	0.220579
12175	Homo sapiens	NEDD9	NM_006403	5453679	Homo sapiens neural precursor cell expressed, developmentally down-regulated 9 (NEDD9), mRNA.	-0.0385372	-0.18989	-0.273195	-0.289595	-0.24151	-0.141452
24269	Homo sapiens	LOC341463	XM_296208	29744105	Homo sapiens LOC341463 (LOC341463), mRNA.	-0.0386809	-0.0242489	0.0158395	0.0616287	0.0310658	-0.291559
8140	Homo sapiens	LOC351487	XM_304853	30148404	Homo sapiens LOC351487 (LOC351487), mRNA.	-0.0388345	-0.100462	-0.025902	-0.0522708	-0.0145802	-0.17334
24333	Homo sapiens	LOC347922	XM_300276	30159740	Homo sapiens similar to helicase, lymphoid-specific; proliferation-associated SNF2-like protein; SWI/SNF2-related, matrix-associated, actin-dependent regulator of chromatin, subfamily A, member 6 (LOC347922), mRNA.	-0.0390282	-0.0712576	-0.0562983	0.0585469	0.126457	0.235804
463	Homo sapiens	HPRP8BP	NM_004814	4758559	Homo sapiens U5 snRNP-specific 40 kDa protein (hPrp8-binding) (HPRP8BP), mRNA.	-0.0391007	-0.0730691	-0.0354374	-0.00377609	0.0375359	0.198575
33607	Homo sapiens	SNRPB2	NM_003092	21359843	Homo sapiens small nuclear ribonucleoprotein polypeptide B'' (SNRPB2), mRNA.	-0.0391014	0.0761068	-0.0074111	-0.0268583	0.0521875	0.256033
35003	Homo sapiens	EP300	NM_001429	4557556	Homo sapiens E1A binding protein p300 (EP300), mRNA.	-0.0391375	-0.114153	-0.0211345	-0.0204886	-0.0243994	-0.192057
35103	Homo sapiens	DDX17	NM_006386	13787202	Homo sapiens DEAD/H (Asp-Glu-Ala-Asp/His) box polypeptide 17, 72kDa (DDX17), transcript variant 1, mRNA.	-0.0391404	-0.209816	-0.0674658	0.011876	-0.0279697	0.0204591
36341	Homo sapiens	DKFZp564K142	NM_032121	14149774	Homo sapiens hypothetical protein DKFZp564K142 similar to implantation-associated protein (DKFZp564K142), mRNA.	-0.0391625	-0.206082	-0.0655303	0.0198014	-0.00967715	0.0239927
6555	Homo sapiens	MME	NM_007289	6042203	Homo sapiens membrane metallo-endopeptidase (neutral endopeptidase, enkephalinase, CALLA, CD10) (MME), transcript variant 2b, mRNA.	-0.039227	-0.0113312	-0.00270719	-0.0876057	-0.0619852	-0.226272
5897	Homo sapiens	LOC351325	XM_301822	30150288	Homo sapiens similar to ribosomal protein L29 (LOC351325), mRNA.	-0.0392485	-0.0543011	-0.0602968	0.00802332	0.0320985	0.230164
1801	Homo sapiens	KIS	NM_175866	28467002	Homo sapiens kinase interacting with leukemia-associated gene (stathmin) (KIS), mRNA.	-0.039514	-0.116592	0.0318913	0.11627	0.111864	0.257313
16478	Homo sapiens	FBXO32	NM_148177	22547143	Homo sapiens F-box only protein 32 (FBXO32), transcript variant 2, mRNA.	-0.0395405	-0.230778	-0.252803	-0.193774	-0.196489	-0.0299414
8699	Homo sapiens	FLJ23468	NM_024629	13375855	Homo sapiens hypothetical protein FLJ23468 (FLJ23468), mRNA.	-0.0395503	-0.0403419	-0.0395785	0.0916697	0.183675	0.304254
10572	Homo sapiens	PCDHGA8	NM_032088	14270483	Homo sapiens protocadherin gamma subfamily A, 8 (PCDHGA8), transcript variant 1, mRNA.	-0.0395693	-0.0913291	0.0787815	0.113307	0.126329	0.200576
6463	Homo sapiens	GPR15	NM_005290	4885298	Homo sapiens G protein-coupled receptor 15 (GPR15), mRNA.	-0.0396547	-0.0496993	0.00393894	0.0119649	-0.0331362	-0.202547
31243	Homo sapiens	LOC125476	XM_058924	29742406	Homo sapiens hypothetical protein LOC125476 (LOC125476), mRNA.	-0.0397366	-0.112196	-0.0619695	-0.00236935	0.0212539	0.188091
33907	Homo sapiens	C20orf129	NM_030919	24308304	Homo sapiens chromosome 20 open reading frame 129 (C20orf129), mRNA.	-0.0398208	-0.139797	-0.0934963	0.014662	0.0923147	0.357859
26984	Homo sapiens	FLJ14502	XM_031561	29740201	Homo sapiens TRAF4 associated factor 1 (FLJ14502), mRNA.	-0.0399342	-0.0148051	-0.0248262	0.0342238	0.0560429	0.214545
1474	Homo sapiens	FUSIP1	NM_054016	16905516	Homo sapiens FUS interacting protein (serine-arginine rich) 1 (FUSIP1), transcript variant 2, mRNA.	-0.0400097	-0.0490573	-0.0559811	-0.0158481	0.00507925	0.255097
24602	Homo sapiens	SPRY2	NM_005842	22209007	Homo sapiens sprouty homolog 2 (Drosophila) (SPRY2), mRNA.	-0.0402579	0.206594	0.201456	0.249483	0.359435	0.377739
35922	Homo sapiens	SSX2	NM_003147	28559004	Homo sapiens synovial sarcoma, X breakpoint 2 (SSX2), transcript variant 1, mRNA.	-0.0403999	-0.0122744	0.0151208	-0.00877842	0.00106989	-0.207743
25715	Homo sapiens	C14orf133	NM_022067	20127606	Homo sapiens chromosome 14 open reading frame 133 (C14orf133), mRNA.	-0.0405086	-0.0783828	0.0014453	-0.051287	-0.0398886	-0.199555
29026	Homo sapiens	LOC350272	XM_303936	30158640	Homo sapiens LOC350272 (LOC350272), mRNA.	-0.0405219	-0.0166324	-0.00657893	-0.0224885	-0.045327	-0.251841
24009	Homo sapiens	LOC283442	XM_211037	27499642	Homo sapiens LOC283442 (LOC283442), mRNA.	-0.040523	0.0433253	-0.00567339	-0.0440939	-0.0327032	-0.186565
14705	Homo sapiens	ZNF38	NM_145914	27544930	Homo sapiens zinc finger protein 38 (ZNF38), mRNA.	-0.0405546	-0.144739	-0.110808	0.0250835	-0.00525221	0.275078
7584	Homo sapiens	LOC339903	XM_291063	29730952	Homo sapiens similar to zinc finger protein 354B; transcription factor 17-like 1 (LOC339903), mRNA.	-0.0406101	-0.0222888	-0.0670408	0.0327166	0.088736	0.326916
33975	Homo sapiens	WFDC2	NM_080734	18379357	Homo sapiens WAP four-disulfide core domain 2 (WFDC2), transcript variant 4, mRNA.	-0.0407505	-0.099594	0.00751271	-0.0351952	-0.0591538	-0.212667
22788	Homo sapiens	EMP1	NM_001423	4503558	Homo sapiens epithelial membrane protein 1 (EMP1), mRNA.	-0.0408688	0.168749	-0.0944863	-0.192502	-0.134742	-0.0429363
10809	Homo sapiens	SEPT8	XM_034872	29737983	Homo sapiens likely ortholog of mouse septin 8 (SEPT8), mRNA.	-0.0409718	-0.018869	0.0190112	0.0405554	0.00012631	-0.199725
32297	Homo sapiens	FLJ10241	NM_018035	8922302	Homo sapiens hypothetical protein FLJ10241 (FLJ10241), mRNA.	-0.0411134	-0.055226	-0.0796243	-0.0194842	0.00392514	0.181237
8766	Homo sapiens	FLJ14927	NM_032863	14249599	Homo sapiens hypothetical protein FLJ14927 (FLJ14927), mRNA.	-0.0411147	-0.0186879	-0.00409687	-0.0265498	-0.00833816	-0.208742
29394	Homo sapiens	STK12	NM_004217	4759177	Homo sapiens serine/threonine kinase 12 (STK12), mRNA.	-0.0411522	-0.0709205	-0.0694071	-0.0225781	0.105495	0.244669
23282	Homo sapiens	FLJ10637	NM_018164	11024685	Homo sapiens hypothetical protein FLJ10637 (FLJ10637), mRNA.	-0.0413156	-0.0679496	-0.0358136	-0.00436418	0.0601968	0.189476
10080	Homo sapiens	PCDHGA12	NM_003735	14196452	Homo sapiens protocadherin gamma subfamily A, 12 (PCDHGA12), transcript variant 1, mRNA.	-0.0413367	-0.0507427	-0.0174365	0.110487	0.181083	0.198841
16255	Homo sapiens	TOPK	NM_018492	18490990	Homo sapiens T-LAK cell-originated protein kinase (TOPK), mRNA.	-0.0413648	-0.075605	-0.0875218	-0.0425084	0.124457	0.394518
10383	Homo sapiens	PCDHGA1	NM_018912	14196453	Homo sapiens protocadherin gamma subfamily A, 1 (PCDHGA1), transcript variant 1, mRNA.	-0.0415529	-0.0209244	0.0223633	0.112481	0.171211	0.197111
29630	Homo sapiens	ARHGEF15	NM_014958	15011977	Homo sapiens Rho guanine nucleotide exchange factor (GEF) 15 (ARHGEF15), mRNA.	-0.0417721	-0.041978	-0.0589071	-0.0560231	-0.0432035	-0.23374
10400	Homo sapiens	PCDHGC5	NM_018929	14277683	Homo sapiens protocadherin gamma subfamily C, 5 (PCDHGC5), transcript variant 1, mRNA.	-0.0419566	-0.0210909	0.00154034	0.105573	0.163942	0.202647
29558	Homo sapiens	BRCA1	NM_007297	6552304	Homo sapiens breast cancer 1, early onset (BRCA1), transcript variant BRCA1-delta2-10, mRNA.	-0.0419981	-0.0630104	-0.036129	0.0337685	0.0814675	0.202303
30506	Homo sapiens	LOC284108	XM_211328	27500438	Homo sapiens hypothetical protein LOC284108 (LOC284108), mRNA.	-0.04203	-0.0373167	-0.00620625	0.0157887	0.00130284	-0.196903
21169	Homo sapiens	MRPL16	NM_017840	27436902	Homo sapiens mitochondrial ribosomal protein L16 (MRPL16), nuclear gene encoding mitochondrial protein, mRNA.	-0.0420737	0.0255444	-0.0260568	0.00553651	0.0539105	0.178763
3952	Homo sapiens	KIAA0977	NM_014900	7662427	Homo sapiens KIAA0977 protein (KIAA0977), mRNA.	-0.042095	0.0624095	-0.0270827	-0.0189733	0.0057244	0.241439
18569	Homo sapiens	LOC347114	XM_300023	29732020	Homo sapiens LOC347114 (LOC347114), mRNA.	-0.0421979	0.0163296	0.0165206	-0.0458934	0.00773305	-0.179055
30248	Homo sapiens	FLJ14167	XM_042704	30160209	Homo sapiens hypothetical protein FLJ14167 (FLJ14167), mRNA.	-0.0423059	-0.0523408	0.00492953	0.0115788	-0.0125843	-0.280621
35539	Homo sapiens	LOC284850	XM_209385	27486102	Homo sapiens similar to FKSG72 (LOC284850), mRNA.	-0.0424199	-0.0686093	0.00820395	0.0142682	0.0107202	-0.228657
457	Homo sapiens	SDR1	NM_004753	4759083	Homo sapiens short-chain dehydrogenase/reductase 1 (SDR1), mRNA.	-0.0424659	-0.126668	-0.16618	-0.156837	-0.135159	-0.231612
14063	Homo sapiens	HSPB1	NM_001540	4996892	Homo sapiens heat shock 27kDa protein 1 (HSPB1), mRNA.	-0.0424701	-0.0068074	-0.150115	-0.27936	-0.263379	-0.183686
10599	Homo sapiens	PCDHGC3	NM_032403	14277678	Homo sapiens protocadherin gamma subfamily C, 3 (PCDHGC3), transcript variant 3, mRNA.	-0.0427467	-0.00270902	0.0451979	0.136246	0.150407	0.197961
33921	Homo sapiens	C20orf154	NM_032485	19923726	Homo sapiens chromosome 20 open reading frame 154 (C20orf154), mRNA.	-0.0428559	-0.0595066	-0.0444019	0.0265162	0.10206	0.253087
27880	Homo sapiens	SYNGR3	NM_004209	22091456	Homo sapiens synaptogyrin 3 (SYNGR3), mRNA.	-0.0429102	-0.0352056	0.00609567	-0.0165184	-0.0407757	-0.297627
29447	Homo sapiens	CCL23	NM_005064	22538805	Homo sapiens chemokine (C-C motif) ligand 23 (CCL23), transcript variant CKbeta8-1, mRNA.	-0.0431971	-0.0527565	-0.018573	-0.0394142	-0.044407	-0.257048
27574	Homo sapiens	LOC348078	XM_301543	30154708	Homo sapiens similar to alpha-tubulin (AA 1-449) (LOC348078), mRNA.	-0.0432187	0.11077	0.04505	0.0620811	0.215942	0.34601
10740	Homo sapiens	NUP155	NM_153485	24430148	Homo sapiens nucleoporin 155kDa (NUP155), transcript variant 1, mRNA.	-0.0433066	-0.0498457	-0.0267362	0.010082	0.0654907	0.223541
4191	Homo sapiens	ARL6IP2	NM_022374	11641302	Homo sapiens ADP-ribosylation-like factor 6 interacting protein 2 (ARL6IP2), mRNA.	-0.0434183	-0.0241379	-0.0524658	0.0578794	0.127307	0.194561
10668	Homo sapiens	RAD1	NM_133377	19718800	Homo sapiens RAD1 homolog (S. pombe) (RAD1), transcript variant 3, mRNA.	-0.0434676	5.50007e-05	-0.0280202	-0.0154338	0.0374966	0.194735
33930	Homo sapiens	SEC23B	NM_032985	16905502	Homo sapiens Sec23 homolog B (S. cerevisiae) (SEC23B), transcript variant 2, mRNA.	-0.0434835	-0.00915519	0.020483	0.0457282	0.074139	0.243449
943	Homo sapiens	HSOBRGRP	NM_017526	8923784	Homo sapiens leptin receptor gene-related protein (HSOBRGRP), mRNA.	-0.0435798	-0.228224	-0.105358	-0.020775	-0.0434336	0.064344
18914	Homo sapiens	LOC352696	XM_305857	30150834	Homo sapiens LOC352696 (LOC352696), mRNA.	-0.0437368	-0.0489069	0.0496639	0.112662	-0.0369783	-0.26895
34614	Homo sapiens	CLDN14	NM_012130	21536295	Homo sapiens claudin 14 (CLDN14), transcript variant 2, mRNA.	-0.0437696	-0.064823	0.000610405	-0.0490844	-0.0615158	-0.214237
16273	Homo sapiens	DC6	NM_020189	9910185	Homo sapiens DC6 protein (DC6), mRNA.	-0.0438442	-0.0135763	-0.0166813	-0.030064	0.00376515	0.242052
38714	Homo sapiens	TRNY	NC_001807	17981852	Homo sapiens mitochondrion, complete genome.	-0.0439456	-0.307531	0.231265	0.290067	0.07956	0.260346
34634	Homo sapiens	MRPL39	NM_017446	27886581	Homo sapiens mitochondrial ribosomal protein L39 (MRPL39), nuclear gene encoding mitochondrial protein, transcript variant 1, mRNA.	-0.0441849	0.0297989	-0.0176528	-0.0161065	0.0400739	0.195276
36821	Homo sapiens	LOC286400	XM_210467	29743264	Homo sapiens similar to proliferating cell nuclear antigen (LOC286400), mRNA.	-0.044317	-0.0874137	-0.0387622	0.047207	0.168088	0.317929
1808	Homo sapiens	INADL	NM_176877	29029545	Homo sapiens InaD-like protein (INADL), transcript variant 2, mRNA.	-0.0443841	-0.058836	-0.0476777	-0.0810777	-0.0316561	0.18587
19050	Homo sapiens	AKR1C1	NM_001353	24497580	Homo sapiens aldo-keto reductase family 1, member C1 (dihydrodiol dehydrogenase 1; 20-alpha (3-alpha)-hydroxysteroid dehydrogenase) (AKR1C1), mRNA.	-0.0447374	-0.031001	0.00039921	0.0838228	0.120986	0.188883
33562	Homo sapiens	CSE1L	NM_001316	29029558	Homo sapiens CSE1 chromosome segregation 1-like (yeast) (CSE1L), transcript variant 1, mRNA.	-0.0447541	-0.0546463	-0.0367113	-0.00317098	0.0320558	0.216487
29090	Homo sapiens	LOC350316	XM_304000	30159092	Homo sapiens LOC350316 (LOC350316), mRNA.	-0.045042	-0.0720232	0.0455326	0.0852538	0.00275963	-0.289812
4032	Homo sapiens	MRPL35	NM_016622	22035591	Homo sapiens mitochondrial ribosomal protein L35 (MRPL35), nuclear gene encoding mitochondrial protein, transcript variant 1, mRNA.	-0.0451072	-0.015183	0.00176814	0.0109452	0.0540906	0.200296
8659	Homo sapiens	TMSB4X	NM_021109	11056060	Homo sapiens thymosin, beta 4, X chromosome (TMSB4X), mRNA.	-0.0451636	0.0346652	0.0373315	0.121183	0.166476	0.193583
13211	Homo sapiens	LOC282893	XM_212593	30160054	Homo sapiens similar to olfactory receptor (LOC282893), mRNA.	-0.0453222	-0.11631	-0.0107614	-0.0348086	-0.0343386	-0.27686
29335	Homo sapiens	TK1	NM_003258	4507518	Homo sapiens thymidine kinase 1, soluble (TK1), mRNA.	-0.0453642	-0.113549	-0.122618	-0.0600491	0.0693705	0.316247
25612	Homo sapiens	RDH11	NM_016026	20070271	Homo sapiens retinol dehydrogenase 11 (all-trans and 9-cis) (RDH11), mRNA.	-0.045664	-0.0217365	-0.0254139	-0.0219488	0.0383687	0.217265
29809	Homo sapiens	ABR	NM_021962	11641400	Homo sapiens active BCR-related gene (ABR), transcript variant 1, mRNA.	-0.0459463	-0.0246221	0.136462	0.118677	0.116987	0.276336
9908	Homo sapiens	LOC351764	XM_305123	30149350	Homo sapiens LOC351764 (LOC351764), mRNA.	-0.0459839	-0.105403	-0.0381016	-0.102769	-0.0777526	-0.221041
29289	Homo sapiens	PER1	NM_002616	4505712	Homo sapiens period homolog 1 (Drosophila) (PER1), mRNA.	-0.0461367	-0.255041	-0.179371	-0.152801	-0.117323	-0.18121
33693	Homo sapiens	ADRM1	NM_007002	28373191	Homo sapiens adhesion regulating molecule 1 (ADRM1), transcript variant 1, mRNA.	-0.0462782	0.00523287	0.0313324	0.0470636	0.076961	0.201935
8015	Homo sapiens	LOC351507	XM_302051	30148493	Homo sapiens similar to ATP synthase lipid-binding protein, mitochondrial precursor (ATP synthase proteolipid P1) (ATPase protein 9) (ATPase subunit C) (LOC351507), mRNA.	-0.0463977	-0.0983562	0.017282	0.0123132	-0.0205242	-0.178771
14134	Homo sapiens	UP	NM_003364	4507838	Homo sapiens uridine phosphorylase (UP), mRNA.	-0.0464809	0.0524125	0.0165585	0.0542067	0.086278	0.181035
35033	Homo sapiens	RANGAP1	NM_002883	4506410	Homo sapiens Ran GTPase activating protein 1 (RANGAP1), mRNA.	-0.0467741	-0.03005	0.029616	-0.00743031	0.0709271	0.240485
18005	Homo sapiens	UBQLN1	NM_053067	16753204	Homo sapiens ubiquilin 1 (UBQLN1), transcript variant 2, mRNA.	-0.0468588	0.0238376	0.000647438	0.0159134	0.0774554	0.216116
331	Homo sapiens	USP1	NM_003368	21361109	Homo sapiens ubiquitin specific protease 1 (USP1), mRNA.	-0.0468655	-0.056012	-0.0313555	0.00742771	0.0810193	0.25676
3437	Homo sapiens	LOC350902	XM_303261	30151725	Homo sapiens LOC350902 (LOC350902), mRNA.	-0.0469557	-0.0808264	0.016305	-0.000894346	-0.011667	-0.206921
6333	Homo sapiens	RFC4	NM_002916	4506490	Homo sapiens replication factor C (activator 1) 4, 37kDa (RFC4), mRNA.	-0.0471292	-0.0404281	-0.00458551	0.0664756	0.139552	0.210294
14102	Homo sapiens	ORC5L	NM_002553	4505524	Homo sapiens origin recognition complex, subunit 5-like (yeast) (ORC5L), mRNA.	-0.0472502	-0.0447686	-0.0455136	0.0119036	0.0249486	0.181985
1067	Homo sapiens	LOC54499	NM_019026	24308132	Homo sapiens putative membrane protein (LOC54499), mRNA.	-0.0473233	0.0422617	-0.0385441	0.0232059	0.0840086	0.18694
33781	Homo sapiens	CRNKL1	NM_016652	11072090	Homo sapiens Crn, crooked neck-like 1 (Drosophila) (CRNKL1), mRNA.	-0.0473448	0.00769741	-0.0641403	0.0120385	0.0669755	0.228941
16012	Homo sapiens	GGH	NM_003878	4503986	Homo sapiens gamma-glutamyl hydrolase (conjugase, folylpolygammaglutamyl hydrolase) (GGH), mRNA.	-0.0474301	-0.125505	-0.0864798	-0.0340887	0.0136466	0.179117
5126	Homo sapiens	LOC285033	XM_211739	27479994	Homo sapiens hypothetical protein LOC285033 (LOC285033), mRNA.	-0.047443	-0.101179	-0.00315572	-0.0271445	-0.0364844	-0.278937
28831	Homo sapiens	LOC342491	XM_292580	30159150	Homo sapiens similar to agCP3747 [Anopheles gambiae str. PEST] (LOC342491), mRNA.	-0.0475119	-0.0988014	-0.132738	-0.0408994	-0.0304214	0.355051
35239	Homo sapiens	FLJ20232	NM_019008	24462253	Homo sapiens hypothetical protein FLJ20232 (FLJ20232), mRNA.	-0.0475171	-0.0342256	-0.0624241	0.0221091	0.0227586	0.24862
20945	Homo sapiens	SPON1	NM_006108	24307904	Homo sapiens spondin 1, (f-spondin) extracellular matrix protein (SPON1), mRNA.	-0.0475819	-0.0523075	-0.0222279	0.0984894	0.0157325	-0.187406
17764	Homo sapiens	KIAA0258	NM_014785	7662029	Homo sapiens KIAA0258 gene product (KIAA0258), mRNA.	-0.0478381	-0.0853384	-0.0321083	-0.0155564	0.0381774	0.227981
11970	Homo sapiens	SOX4	NM_003107	4507162	Homo sapiens SRY (sex determining region Y)-box 4 (SOX4), mRNA.	-0.0478498	-0.39153	-0.15842	-0.196203	-0.210797	-0.0436911
22821	Homo sapiens	FKBP4	NM_002014	17149846	Homo sapiens FK506 binding protein 4, 59kDa (FKBP4), mRNA.	-0.0480862	-0.0255783	0.0692682	0.0632716	0.0736866	0.217981
867	Homo sapiens	DKFZP564C186	NM_015658	7661605	Homo sapiens DKFZP564C186 protein (DKFZP564C186), mRNA.	-0.0481506	0.0186689	0.0235097	0.0317914	0.0645935	0.178382
6320	Homo sapiens	PFN2	NM_002628	16753216	Homo sapiens profilin 2 (PFN2), transcript variant 2, mRNA.	-0.0482405	-0.0494334	-0.0840983	0.0915334	0.150901	0.231733
33382	Homo sapiens	LOC339378	XM_294923	29742632	Homo sapiens LOC339378 (LOC339378), mRNA.	-0.0482558	0.00551604	-0.0386092	-0.0278848	0.0170258	0.277093
19145	Homo sapiens	PAPSS2	NM_004670	4758879	Homo sapiens 3'-phosphoadenosine 5'-phosphosulfate synthase 2 (PAPSS2), mRNA.	-0.0483544	-0.0326359	0.0200635	0.0194928	-0.0788976	-0.209161
19353	Homo sapiens	FLJ10839	NM_018237	29789087	Homo sapiens hypothetical protein FLJ10839 (FLJ10839), mRNA.	-0.0483701	-0.0571145	-0.0932851	-0.0308022	0.0535674	0.351289
3762	Homo sapiens	SLC20A1	NM_005415	7382462	Homo sapiens solute carrier family 20 (phosphate transporter), member 1 (SLC20A1), mRNA.	-0.0486389	0.158758	0.0810157	0.230503	0.368544	0.46487
1275	Homo sapiens	FLJ22672	NM_024897	24432010	Homo sapiens hypothetical protein FLJ22672 (FLJ22672), mRNA.	-0.0486927	-0.0561852	-0.0665057	-0.0769939	-0.0839178	-0.200284
14224	Homo sapiens	RPP20	NM_005837	5032046	Homo sapiens POP7 (processing of precursor, S. cerevisiae) homolog (RPP20), mRNA.	-0.0488136	-0.0485403	-0.0346935	0.0153086	0.0650807	0.178781
1257	Homo sapiens	SNIP1	NM_024700	21314719	Homo sapiens Smad nuclear interacting protein (SNIP1), mRNA.	-0.0488877	-0.0150923	0.0749666	0.153498	0.113892	-0.247063
34299	Homo sapiens	LOC343651	XM_293132	29745238	Homo sapiens similar to neural-salient serine/arginine-rich; Fus-associated protein with serine-arginine repeats (LOC343651), mRNA.	-0.0489686	-0.0431566	0.0109488	0.0306253	-0.00697416	-0.298325
31696	Homo sapiens	MAN2B1	NM_000528	10834967	Homo sapiens mannosidase, alpha, class 2B, member 1 (MAN2B1), mRNA.	-0.0490258	-0.00107667	-0.0272688	-0.0226692	-0.000648683	0.180447
31038	Homo sapiens	LIPG	NM_006033	5174496	Homo sapiens lipase, endothelial (LIPG), mRNA.	-0.0490671	0.159481	0.100429	0.118281	0.156822	0.290439
36504	Homo sapiens	FLJ36601	NM_173695	27734890	Homo sapiens hypothetical protein FLJ36601 (FLJ36601), mRNA.	-0.0491484	-0.0702561	0.00982172	-0.074149	-0.0740071	-0.239174
38711	Homo sapiens	TRNA	NC_001807	17981852	Homo sapiens mitochondrion, complete genome.	-0.0491553	-0.218243	0.0269352	-0.0360037	-0.00404824	0.183477
2581	Homo sapiens	LOC339441	XM_291481	29729947	Homo sapiens similar to developmental pluripotency-associated 2 (LOC339441), mRNA.	-0.0492249	-0.0905472	-0.0714654	-0.0470771	0.0339986	0.202019
483	Homo sapiens	ROR1	NM_005012	4826867	Homo sapiens receptor tyrosine kinase-like orphan receptor 1 (ROR1), mRNA.	-0.0496295	-0.0205794	-0.0968629	-0.104774	-0.0943408	-0.188297
29611	Homo sapiens	CACNG4	NM_014405	22027547	Homo sapiens calcium channel, voltage-dependent, gamma subunit 4 (CACNG4), mRNA.	-0.0496931	-0.0142378	-0.0877059	-0.114311	-0.136993	-0.268156
4652	Homo sapiens	ILKAP	NM_176799	29171686	Homo sapiens integrin-linked kinase-associated serine/threonine phosphatase 2C (ILKAP), transcript variant 2, mRNA.	-0.0498615	0.00166469	-0.0273219	0.0187396	0.0517058	0.394375
4864	Homo sapiens	LOC151457	XM_087203	27477825	Homo sapiens similar to Developmentally regulated GTP-binding protein 1 (DRG 1) (Nedd3 protein) (LOC151457), mRNA.	-0.0498826	-0.0141623	-0.0678925	-0.0195163	0.0270101	0.25981
33673	Homo sapiens	SEC23B	NM_006363	16905504	Homo sapiens Sec23 homolog B (S. cerevisiae) (SEC23B), transcript variant 1, mRNA.	-0.0499273	-0.0136671	0.0483376	0.0368779	0.0682239	0.204059
8689	Homo sapiens	LCE	NM_024090	13129087	Homo sapiens long-chain fatty-acyl elongase (LCE), mRNA.	-0.0500226	-0.13326	-0.0580311	0.0250601	0.066598	0.260624
17538	Homo sapiens	MTAP	NM_002451	6006025	Homo sapiens methylthioadenosine phosphorylase (MTAP), mRNA.	-0.0501354	0.019172	-0.030182	-0.00412356	0.0536635	0.215586
29929	Homo sapiens	MAP2K6	NM_031988	14589901	Homo sapiens mitogen-activated protein kinase kinase 6 (MAP2K6), transcript variant 2, mRNA.	-0.0502366	-0.0320943	0.0172162	-0.0387234	-0.0894714	-0.27817
27195	Homo sapiens	LOC283804	XM_208847	30155904	Homo sapiens similar to testicular Metalloprotease-like, Disintegrin-like, Cysteine-rich protein IVb (LOC283804), mRNA.	-0.0502537	-0.0379128	0.0487217	0.0790415	-0.0444303	-0.294762
24951	Homo sapiens	LOC283527	XM_208712	27482539	Homo sapiens similar to estrogen-related receptor alpha; estrogen receptor-like 1 (LOC283527), mRNA.	-0.0502646	-0.0773313	-0.0122605	-0.0159777	0.0198148	0.19067
28012	Homo sapiens	GTL3	NM_013242	8392874	Homo sapiens likely ortholog of mouse gene trap locus 3 (GTL3), mRNA.	-0.0503479	0.0362008	0.0369365	0.0424475	0.0745418	0.256968
31751	Homo sapiens	EMP3	NM_001425	4503562	Homo sapiens epithelial membrane protein 3 (EMP3), mRNA.	-0.0503692	0.0281816	0.0807897	0.108637	0.165977	0.179633
16228	Homo sapiens	SLC39A4	NM_017767	8923304	Homo sapiens solute carrier family 39 (zinc transporter), member 4 (SLC39A4), mRNA.	-0.0504063	0.0184718	0.000760587	0.0445843	0.0807158	0.211297
25585	Homo sapiens	DLG7	NM_014750	21361644	Homo sapiens discs, large homolog 7 (Drosophila) (DLG7), mRNA.	-0.0506614	-0.0670698	-0.107146	-0.0824647	0.0261387	0.265365
21789	Homo sapiens	LOC143712	XM_084610	22065447	Homo sapiens similar to tubulin alpha-1 chain - Chinese hamster (LOC143712), mRNA.	-0.0507778	0.0453183	0.0549821	0.132154	0.21543	0.354963
10176	Homo sapiens	APBB3	NM_006051	19528656	Homo sapiens amyloid beta (A4) precursor protein-binding, family B, member 3 (APBB3), transcript variant 4, mRNA.	-0.0511881	-0.0866529	-0.0365424	-0.018433	-0.0562943	-0.198616
29559	Homo sapiens	BRCA1	NM_007298	6552306	Homo sapiens breast cancer 1, early onset (BRCA1), transcript variant BRCA1-delta9-11, mRNA.	-0.0513852	-0.0507712	-0.0519442	0.0446245	0.131679	0.227573
20628	Homo sapiens	HBB	NM_000518	28302128	Homo sapiens hemoglobin, beta (HBB), mRNA.	-0.0513905	-0.000658779	-0.0115122	-0.066373	-0.0588077	-0.271963
36832	Homo sapiens	LOC286474	XM_210488	30157668	Homo sapiens similar to bA92K2.2 (similar to ubiquitin) (LOC286474), mRNA.	-0.0515479	0.00849723	-0.0264412	-0.041097	-0.014768	-0.17776
19109	Homo sapiens	NDST2	NM_003635	4505352	Homo sapiens N-deacetylase/N-sulfotransferase (heparan glucosaminyl) 2 (NDST2), mRNA.	-0.051883	0.0168872	-0.00250957	-0.0109178	-0.0380144	-0.207696
4287	Homo sapiens	ILKAP	NM_030768	29171685	Homo sapiens integrin-linked kinase-associated serine/threonine phosphatase 2C (ILKAP), transcript variant 1, mRNA.	-0.0519191	-0.0033494	-0.0363259	0.00303216	0.0561844	0.432103
24338	Homo sapiens	LOC347902	XM_300564	30157107	Homo sapiens similar to transmembrane protein AMIGO3 (LOC347902), mRNA.	-0.0520681	-0.0964294	-0.0138677	-0.0252818	0.151297	0.263093
35537	Homo sapiens	LOC284853	XM_209383	27486106	Homo sapiens similar to Putative protein-tyrosine phosphatase TPTE (LOC284853), mRNA.	-0.0521696	-0.00639175	3.68518e-05	0.0112286	0.0169506	-0.222259
6794	Homo sapiens	DC12	NM_020187	9910181	Homo sapiens DC12 protein (DC12), mRNA.	-0.0522417	0.027027	-0.00410575	-0.0226578	0.0330383	0.216832
12571	Homo sapiens	FBXO30	NM_032145	15812183	Homo sapiens F-box protein 30 (FBXO30), mRNA.	-0.0523163	-0.0678887	-0.0500283	-0.0227356	-0.0527662	-0.189222
22323	Homo sapiens	LOC338751	XM_291977	29746567	Homo sapiens similar to seven transmembrane helix receptor (LOC338751), mRNA.	-0.0523872	-0.0767442	0.0272618	-0.0377516	0.00373444	-0.258115
14987	Homo sapiens	DKFZp761I2123	XM_166582	27478590	Homo sapiens hypothetical protein DKFZp761I2123 (DKFZp761I2123), mRNA.	-0.0524507	-0.0286219	0.0465092	0.0219664	-0.0204667	-0.187811
15437	Homo sapiens	LOC346305	XM_299423	30151224	Homo sapiens LOC346305 (LOC346305), mRNA.	-0.0525079	-0.0833771	-0.0155122	-0.0175954	-0.0306188	-0.265975
7167	Homo sapiens	KCNMB3	NM_171829	25952101	Homo sapiens potassium large conductance calcium-activated channel, subfamily M beta member 3 (KCNMB3), transcript variant 2, mRNA.	-0.0525233	0.0411299	0.0558247	-0.00851438	0.0278667	0.184977
18843	Homo sapiens	LOC349295	XM_303020	30159949	Homo sapiens hypothetical gene supported by AF519622 (LOC349295), mRNA.	-0.052628	0.0134452	-0.00949324	0.0108715	-0.0138225	-0.230378
35501	Homo sapiens	LOC150423	XM_086912	18594539	Homo sapiens similar to ubiquitin specific protease 10 (LOC150423), mRNA.	-0.0526806	-0.0281346	-0.0768488	-0.0427101	0.0264623	0.178505
38325	Homo sapiens	FLJ34443	NM_175918	28557764	Homo sapiens hypothetical protein FLJ34443 (FLJ34443), mRNA.	-0.0527167	-0.181623	-0.0835451	-0.0601491	-0.029548	-0.00803035
26249	Homo sapiens	LOC341919	XM_296514	29736372	Homo sapiens LOC341919 (LOC341919), mRNA.	-0.0533032	-0.118704	-0.0869552	-0.0147477	0.034835	0.289894
7204	Homo sapiens	CNTN4	NM_175613	28373125	Homo sapiens contactin 4 (CNTN4), transcript variant 3, mRNA.	-0.0539665	-0.0934842	-0.0932984	0.00644593	-0.0211004	0.240854
19888	Homo sapiens	LOC219700	XM_167570	30155278	Homo sapiens LOC219700 (LOC219700), mRNA.	-0.0540455	-0.0547967	-0.0502206	-0.0446419	-0.0855179	-0.194292
20724	Homo sapiens	H2AFX	NM_002105	4504252	Homo sapiens H2A histone family, member X (H2AFX), mRNA.	-0.0541839	-0.0786232	-0.0537519	-0.0507398	0.0600817	0.206815
15711	Homo sapiens	LOC349149	XM_302400	30153253	Homo sapiens similar to connexin 31.3 (LOC349149), mRNA.	-0.0543684	-0.0399647	0.038883	0.00322947	-0.0531048	-0.177178
88	Homo sapiens	GSTM4	NM_000850	23065554	Homo sapiens glutathione S-transferase M4 (GSTM4), transcript variant 1, mRNA.	-0.0544016	-0.0511148	-0.0870512	-0.0641039	-0.0767215	-0.217317
32133	Homo sapiens	UHRF1	NM_013282	16507203	Homo sapiens ubiquitin-like, containing PHD and RING finger domains, 1 (UHRF1), mRNA.	-0.054483	-0.0726497	-0.0254055	0.119129	0.184566	0.321219
7158	Homo sapiens	CBLB	NM_170662	29366807	Homo sapiens Cas-Br-M (murine) ecotropic retroviral transforming sequence b (CBLB), mRNA.	-0.0546572	-0.119807	-0.0296644	-0.0229793	-0.0305539	-0.178593
33959	Homo sapiens	C20orf102	NM_080607	18079320	Homo sapiens chromosome 20 open reading frame 102 (C20orf102), mRNA.	-0.0547922	-0.0454982	-0.112454	-0.16026	-0.18937	-0.160491
14762	Homo sapiens	FLJ32069	NM_153033	23308550	Homo sapiens hypothetical protein FLJ32069 (FLJ32069), mRNA.	-0.0549166	-0.107383	-0.00632356	-0.0145451	-0.0355931	-0.226043
20757	Homo sapiens	POLA2	NM_002689	20127447	Homo sapiens polymerase (DNA-directed), alpha (70kD) (POLA2), mRNA.	-0.0551366	-0.181215	-0.0227155	0.0658198	0.189659	0.320284
29198	Homo sapiens	ABR	NM_001092	11641399	Homo sapiens active BCR-related gene (ABR), transcript variant 2, mRNA.	-0.0554169	-0.0431311	0.124177	0.0869245	0.118997	0.238676
1859	Homo sapiens	PTGFRN	XM_040709	30150083	Homo sapiens prostaglandin F2 receptor negative regulator (PTGFRN), mRNA.	-0.0557655	0.010145	-0.0505655	0.0469224	0.12774	0.228771
33540	Homo sapiens	PRNP	NM_000311	4506112	Homo sapiens prion protein (p27-30) (Creutzfeld-Jakob disease, Gerstmann-Strausler-Scheinker syndrome, fatal familial insomnia) (PRNP), mRNA.	-0.0558643	0.0944539	0.0294717	0.0746363	0.231599	0.421658
9668	Homo sapiens	LOC348863	XM_302098	30147490	Homo sapiens similar to Keratin, type I cytoskeletal 18 (Cytokeratin 18) (K18) (CK 18) (LOC348863), mRNA.	-0.0558925	0.0297461	0.0234795	-0.00954823	0.0999333	0.264966
10546	Homo sapiens	PCDHA10	NM_031859	14165380	Homo sapiens protocadherin alpha 10 (PCDHA10), transcript variant 2, mRNA.	-0.0560257	-0.0229198	-0.0432172	-0.0303272	0.00125225	0.221973
32551	Homo sapiens	LMNB2	NM_032737	27436950	Homo sapiens lamin B2 (LMNB2), mRNA.	-0.0560667	0.0225411	0.036026	0.00256112	0.0647356	0.218265
12138	Homo sapiens	SGK	NM_005627	25168262	Homo sapiens serum/glucocorticoid regulated kinase (SGK), mRNA.	-0.0561293	-0.220571	-0.336488	-0.46567	-0.424008	-0.416031
21095	Homo sapiens	PANX1	NM_015368	29837657	Homo sapiens pannexin 1 (PANX1), mRNA.	-0.0562183	0.0678994	-0.0669452	-0.017072	0.0530012	0.176363
10773	Homo sapiens	FLJ36754	NM_173829	27883881	Homo sapiens hypothetical protein FLJ36754 (FLJ36754), mRNA.	-0.0565916	0.0758637	-0.000106588	0.0147146	0.0825628	0.211626
33946	Homo sapiens	C20orf167	NM_052951	16418440	Homo sapiens chromosome 20 open reading frame 167 (C20orf167), mRNA.	-0.0566389	-0.056259	-0.000191233	-0.0364991	0.0370316	0.196628
14118	Homo sapiens	RFC2	NM_002914	28882048	Homo sapiens replication factor C (activator 1) 2, 40kDa (RFC2), mRNA.	-0.0567267	-0.0333612	-0.0560672	0.0455638	0.124206	0.305332
19628	Homo sapiens	LOC219738	NM_145306	21687152	Homo sapiens hypothetical protein BC013587 (LOC219738), mRNA.	-0.0567634	0.0145652	0.0347044	0.108266	0.131495	0.261209
23291	Homo sapiens	FLJ10936	NM_018279	21361719	Homo sapiens hypothetical protein FLJ10936 (FLJ10936), mRNA.	-0.0568008	-0.0976008	-0.0959917	-0.0194928	0.0300384	0.180463
33904	Homo sapiens	MRPS26	NM_030811	16579881	Homo sapiens mitochondrial ribosomal protein S26 (MRPS26), nuclear gene encoding mitochondrial protein, mRNA.	-0.0570335	0.0366154	0.00269019	0.0434932	0.0510491	0.224194
3597	Homo sapiens	PSMD1	NM_002807	25777599	Homo sapiens proteasome (prosome, macropain) 26S subunit, non-ATPase, 1 (PSMD1), mRNA.	-0.0570975	-0.0134144	0.000733817	0.0365313	0.0807421	0.184184
8405	Homo sapiens	NFKB1	NM_003998	10835176	Homo sapiens nuclear factor of kappa light polypeptide gene enhancer in B-cells 1 (p105) (NFKB1), mRNA.	-0.0572294	0.189999	-0.0688661	-0.0823672	-0.0427387	0.0534914
10354	Homo sapiens	BRIX	NM_018321	19311011	Homo sapiens BRIX (BRIX), mRNA.	-0.0573986	0.0206429	-0.0924902	0.0139377	0.0676735	0.223836
10102	Homo sapiens	HOMER1	NM_004272	20127465	Homo sapiens homer homolog 1 (Drosophila) (HOMER1), mRNA.	-0.0576105	0.0132619	-0.00115271	0.0409284	0.0792898	0.189781
28089	Homo sapiens	GPRC5B	NM_016235	7706450	Homo sapiens G protein-coupled receptor, family C, group 5, member B (GPRC5B), mRNA.	-0.0577463	-0.0742226	-0.0546993	-0.084936	-0.104199	-0.179597
28015	Homo sapiens	BRD7	NM_013263	7019344	Homo sapiens bromodomain containing 7 (BRD7), mRNA.	-0.0577679	-0.0635557	-0.0191812	-0.00239448	0.0436513	0.187961
23857	Homo sapiens	LOC160382	XM_090256	27499644	Homo sapiens similar to Heat shock cognate 71 kDa protein (LOC160382), mRNA.	-0.0579669	0.199542	0.229191	0.113329	0.178724	0.341443
4014	Homo sapiens	BIRC6	NM_016252	10442821	Homo sapiens baculoviral IAP repeat-containing 6 (apollon) (BIRC6), mRNA.	-0.0581858	-0.0421181	-0.072764	0.00272634	0.0439413	0.178193
10393	Homo sapiens	PCDHGB1	NM_018922	14270488	Homo sapiens protocadherin gamma subfamily B, 1 (PCDHGB1), transcript variant 1, mRNA.	-0.0582429	-0.035408	-0.00946626	0.150609	0.174899	0.211252
6854	Homo sapiens	WIG1	NM_022470	23199979	Homo sapiens p53 target zinc finger protein (WIG1), transcript variant 1, mRNA.	-0.0582826	-0.124041	-0.0328292	0.0589176	-0.060768	-0.292511
31270	Homo sapiens	LOC147515	XM_097243	30156958	Homo sapiens LOC147515 (LOC147515), mRNA.	-0.0583348	-0.0743655	0.0252312	0.0136417	-0.0170417	-0.27092
35221	Homo sapiens	LIMK2	NM_016733	8051617	Homo sapiens LIM domain kinase 2 (LIMK2), transcript variant 2b, mRNA.	-0.0584765	-0.150683	-0.149761	-0.181346	-0.164675	-0.134939
38700	Homo sapiens	TRNF	NC_001807	17981852	Homo sapiens mitochondrion, complete genome.	-0.0585025	-0.244229	-0.151177	-0.222623	-0.324672	-0.217692
11936	Homo sapiens	MCM3	NM_002388	6631094	Homo sapiens MCM3 minichromosome maintenance deficient 3 (S. cerevisiae) (MCM3), mRNA.	-0.0585115	-0.0449499	0.0378741	0.12108	0.127502	0.231864
8430	Homo sapiens	PMSCL1	NM_005033	4826921	Homo sapiens polymyositis/scleroderma autoantigen 1, 75kDa (PMSCL1), mRNA.	-0.0585441	0.00579558	-0.00812181	0.0316749	0.125555	0.190898
6066	Homo sapiens	LOC351238	XM_304394	30148729	Homo sapiens LOC351238 (LOC351238), mRNA.	-0.0585891	-0.0430568	-0.0609168	-0.0266705	0.0282433	0.243932
32314	Homo sapiens	GPR77	NM_018485	8923872	Homo sapiens G protein-coupled receptor 77 (GPR77), mRNA.	-0.0589013	0.00965029	0.0121958	-0.0420243	0.00330722	-0.179144
14445	Homo sapiens	ANLN	NM_018685	8923831	Homo sapiens anillin, actin binding protein (scraps homolog, Drosophila) (ANLN), mRNA.	-0.0589519	-0.11671	-0.117257	-0.0295131	0.19043	0.544569
6806	Homo sapiens	PLSCR4	NM_020353	9966818	Homo sapiens phospholipid scramblase 4 (PLSCR4), mRNA.	-0.0589697	-0.0255139	-0.0733466	-0.0620792	-0.00140436	0.240152
35478	Homo sapiens	LOC129238	XM_066408	30159520	Homo sapiens similar to erythrocyte membrane-associated giant protein antigen 332 (LOC129238), mRNA.	-0.0589842	-0.0332925	-0.0337403	-0.0341611	0.0119084	0.195435
1225	Homo sapiens	MGC4342	NM_024329	20149674	Homo sapiens hypothetical protein MGC4342 (MGC4342), mRNA.	-0.0590976	0.189584	0.118117	0.102242	0.114666	0.230847
15990	Homo sapiens	TERF1	NM_003218	9257244	Homo sapiens telomeric repeat binding factor (NIMA-interacting) 1 (TERF1), transcript variant 2, mRNA.	-0.0592926	-0.0954233	-0.020555	0.0174106	-0.0801222	-0.220118
31868	Homo sapiens	THOP1	NM_003249	4507490	Homo sapiens thimet oligopeptidase 1 (THOP1), mRNA.	-0.0593282	-0.0362513	-0.0180855	-0.00093191	0.0460904	0.18088
31749	Homo sapiens	ELAVL1	NM_001419	4503550	Homo sapiens ELAV (embryonic lethal, abnormal vision, Drosophila)-like 1 (Hu antigen R) (ELAVL1), mRNA.	-0.0596222	0.056514	0.00247718	0.0135784	0.0895004	0.194945
16187	Homo sapiens	LEPROTL1	NM_015344	7662509	Homo sapiens leptin receptor overlapping transcript-like 1 (LEPROTL1), mRNA.	-0.0596309	-0.0134125	0.0300465	0.0456646	0.0837343	0.240303
4309	Homo sapiens	CDCA7	NM_031942	22027512	Homo sapiens cell division cycle associated 7 (CDCA7), transcript variant 1, mRNA.	-0.0598211	-0.0487407	-0.0622887	0.0979859	0.137718	0.209113
17885	Homo sapiens	TRAF2	NM_021138	22027611	Homo sapiens TNF receptor-associated factor 2 (TRAF2), transcript variant 1, mRNA.	-0.0598445	0.0125524	-0.0170677	0.0215113	0.0202352	0.213091
6660	Homo sapiens	LRIG1	NM_015541	24308086	Homo sapiens leucine-rich repeats and immunoglobulin-like domains 1 (LRIG1), mRNA.	-0.0599005	-0.106276	-0.0893035	0.0360882	0.148193	0.23506
14883	Homo sapiens	LOC136248	XM_069791	17448939	Homo sapiens similar to Elongation factor 1-delta (EF-1-delta) (Antigen NY-CO-4) (LOC136248), mRNA.	-0.0599805	-0.0432139	-0.0488217	0.0150952	0.00724399	0.183055
3778	Homo sapiens	P5	NM_005742	5031972	Homo sapiens protein disulfide isomerase-related protein (P5), mRNA.	-0.0600371	0.0159899	0.0665394	0.086945	0.101895	0.176129
34809	Homo sapiens	LOC284814	XM_211651	30158663	Homo sapiens LOC284814 (LOC284814), mRNA.	-0.0600818	-0.141126	-0.0436213	-0.00889896	-0.00854472	-0.180312
22815	Homo sapiens	DUSP6	NM_001946	4503418	Homo sapiens dual specificity phosphatase 6 (DUSP6), transcript variant 1, mRNA.	-0.0601365	0.0617745	0.086623	0.20688	0.36814	0.54793
17225	Homo sapiens	LOC352454	XM_302442	30151071	Homo sapiens similar to 60 kDa heat shock protein, mitochondrial precursor (Hsp60) (60 kDa chaperonin) (CPN60) (Heat shock protein 60) (HSP-60) (Mitochondrial matrix protein P1) (P60 lymphocyte protein) (HuCHA60) (LOC352454), mRNA.	-0.0602673	-0.0321328	-0.0723089	0.0128827	0.0596413	0.181264
34559	Homo sapiens	SLC19A1	NM_003056	4506992	Homo sapiens solute carrier family 19 (folate transporter), member 1 (SLC19A1), mRNA.	-0.0603631	-0.0600998	-0.0195587	2.54682e-05	0.0398179	0.181398
14451	Homo sapiens	BAP29	NM_018844	9994198	Homo sapiens B-cell receptor-associated protein BAP29 (BAP29), mRNA.	-0.0603823	-0.0740489	-0.0135585	0.0103563	0.0835636	0.189
24954	Homo sapiens	LOC283529	XM_208715	27482547	Homo sapiens similar to Ferritin heavy chain (Ferritin H subunit) (LOC283529), mRNA.	-0.0605534	-0.0709826	-0.14188	-0.221823	-0.245824	-0.204972
47	Homo sapiens	GSTM1	NM_000561	23065543	Homo sapiens glutathione S-transferase M1 (GSTM1), transcript variant 1, mRNA.	-0.0606106	0.00253331	-0.128869	-0.129047	-0.167888	-0.247254
17105	Homo sapiens	LOC347005	XM_299883	29736009	Homo sapiens LOC347005 (LOC347005), mRNA.	-0.0606936	-0.109805	-0.0359665	-0.0472738	-0.0482342	-0.256882
8448	Homo sapiens	VEGFC	NM_005429	19924300	Homo sapiens vascular endothelial growth factor C (VEGFC), mRNA.	-0.060773	0.0915814	0.121441	0.209843	0.287727	0.426545
424	Homo sapiens	ENSA	NM_004436	4758271	Homo sapiens endosulfine alpha (ENSA), mRNA.	-0.0607965	-0.188977	-0.0907431	-0.124365	-0.0578749	0.145453
38161	Homo sapiens	HIST1H2BF	NG_001335	24586691	Homo sapiens genomic large histone family cluster (HFL@) on chromosome 6.H2B histone family, member G	-0.0609661	-0.0728974	-0.0563257	0.0289441	0.0920929	0.189991
24677	Homo sapiens	ANKRD10	NM_017664	8923103	Homo sapiens ankyrin repeat domain 10 (ANKRD10), mRNA.	-0.0610074	-0.0263071	-0.0120993	0.00191026	0.0458044	0.261039
29557	Homo sapiens	BRCA1	NM_007296	6552302	Homo sapiens breast cancer 1, early onset (BRCA1), transcript variant BRCA1a', mRNA.	-0.0611572	-0.0508149	-0.0629802	0.010118	0.0936366	0.19964
27958	Homo sapiens	NOC4	NM_006067	19923775	Homo sapiens neighbor of COX4 (NOC4), mRNA.	-0.061341	0.0221177	-0.0568099	-0.000989813	0.0267161	0.227571
10018	Homo sapiens	HMGCS1	NM_002130	4504428	Homo sapiens 3-hydroxy-3-methylglutaryl-Coenzyme A synthase 1 (soluble) (HMGCS1), mRNA.	-0.0616987	-0.108491	-0.137569	-0.185087	-0.0996692	-0.035944
25562	Homo sapiens	FLRT2	NM_013231	27894383	Homo sapiens fibronectin leucine rich transmembrane protein 2 (FLRT2), mRNA.	-0.0618692	-0.135156	0.00774716	0.136657	0.173606	0.255989
8443	Homo sapiens	HADHSC	NM_005327	4885386	Homo sapiens L-3-hydroxyacyl-Coenzyme A dehydrogenase, short chain (HADHSC), mRNA.	-0.0618994	-0.110274	-0.172198	-0.186588	-0.0930075	0.0758366
16411	Homo sapiens	MAL2	NM_052886	16418396	Homo sapiens mal, T-cell differentiation protein 2 (MAL2), mRNA.	-0.062332	0.067342	0.149962	0.213312	0.310698	0.300738
6832	Homo sapiens	SELK	NM_021237	25014098	Homo sapiens selenoprotein K (SELK), mRNA.	-0.0626578	0.0868636	0.147118	0.129742	0.148348	0.248036
29560	Homo sapiens	BRCA1	NM_007299	6552308	Homo sapiens breast cancer 1, early onset (BRCA1), transcript variant BRCA1-delta14-17, mRNA.	-0.0629135	-0.101198	-0.0353135	0.0312111	0.0956683	0.211461
22801	Homo sapiens	BTG1	NM_001731	4502472	Homo sapiens B-cell translocation gene 1, anti-proliferative (BTG1), mRNA.	-0.0629272	-0.102126	-0.180227	-0.181683	-0.143039	-0.0924496
32677	Homo sapiens	BAX	NM_138762	20631960	Homo sapiens BCL2-associated X protein (BAX), transcript variant gamma, mRNA.	-0.0629282	-0.108252	-0.0999583	-0.101318	-0.0736335	0.204703
38274	Homo sapiens	TUBB2	NM_006088	20127490	Homo sapiens tubulin, beta, 2 (TUBB2), mRNA.	-0.0630001	0.153645	0.131324	0.144418	0.208446	0.365963
8896	Homo sapiens	CAMK2D	NM_172128	26667188	Homo sapiens calcium/calmodulin-dependent protein kinase (CaM kinase) II delta (CAMK2D), transcript variant 2, mRNA.	-0.0632012	-0.0724623	-0.0062782	0.0499168	0.0418205	0.199924
16153	Homo sapiens	MRPL15	NM_014175	21265077	Homo sapiens mitochondrial ribosomal protein L15 (MRPL15), nuclear gene encoding mitochondrial protein, mRNA.	-0.0632024	0.0998371	0.0258766	0.0105104	0.0851032	0.195988
25639	Homo sapiens	OSGEP	NM_017807	8923379	Homo sapiens O-sialoglycoprotein endopeptidase (OSGEP), mRNA.	-0.0633448	-0.105235	-0.0955471	-0.0488836	0.0233704	0.203166
3129	Homo sapiens	LOC350815	XM_301172	30150125	Homo sapiens similar to dJ871G17.6 (novel 3-beta hydroxysteroid dehydrogenase/isomerase family member ) (LOC350815), mRNA.	-0.0634826	-0.0647002	0.0505905	0.0177587	-0.0432232	-0.294542
10752	Homo sapiens	CAST	NM_173060	27765084	Homo sapiens calpastatin (CAST), transcript variant 2, mRNA.	-0.063574	0.0218487	-0.0228551	0.0311295	0.129542	0.244499
857	Homo sapiens	DKFZP564I052	NM_015534	29789071	Homo sapiens DKFZP564I052 protein (DKFZP564I052), mRNA.	-0.0636346	0.00667082	-0.0697977	-0.0239182	0.0685803	0.194589
8854	Homo sapiens	FLJ39514	NM_152540	22749126	Homo sapiens hypothetical protein FLJ39514 (FLJ39514), mRNA.	-0.0639037	-0.0715877	-0.0165651	0.11009	0.122056	0.194268
24686	Homo sapiens	CKAP2	NM_018204	19923520	Homo sapiens cytoskeleton associated protein 2 (CKAP2), mRNA.	-0.0640472	-0.100984	-0.121987	-0.0309049	0.0506318	0.205102
616	Homo sapiens	SLC2A1	NM_006516	5730050	Homo sapiens solute carrier family 2 (facilitated glucose transporter), member 1 (SLC2A1), mRNA.	-0.0640829	-0.0450723	0.049246	0.063406	0.125893	0.183141
35341	Homo sapiens	SMTN	NM_134269	19913395	Homo sapiens smoothelin (SMTN), transcript variant 2, mRNA.	-0.0643372	0.130811	0.00804721	1.66892e-05	0.0367577	0.204886
31039	Homo sapiens	HEC	NM_006101	5174456	Homo sapiens highly expressed in cancer, rich in leucine heptad repeats (HEC), mRNA.	-0.0643935	-0.0579892	-0.116925	-0.0549092	0.151244	0.430192
17452	Homo sapiens	ASS	NM_000050	16950634	Homo sapiens argininosuccinate synthetase (ASS), transcript variant 1, mRNA.	-0.0644262	-0.0561243	-0.143634	-0.191733	-0.18533	-0.124899
22942	Homo sapiens	RAI3	NM_003979	12056470	Homo sapiens retinoic acid induced 3 (RAI3), mRNA.	-0.0644352	-0.0697137	-0.275	-0.266972	-0.19122	-0.098825
29884	Homo sapiens	FLJ22865	NM_025109	19923614	Homo sapiens hypothetical protein FLJ22865 (FLJ22865), mRNA.	-0.0644785	-0.0527245	-0.0425912	0.0259838	0.091696	0.205711
31801	Homo sapiens	GNA15	NM_002068	4504038	Homo sapiens guanine nucleotide binding protein (G protein), alpha 15 (Gq class) (GNA15), mRNA.	-0.0646333	0.147207	0.0679328	0.0492136	0.113493	0.238343
28104	Homo sapiens	TNFRSF12A	NM_016639	7706185	Homo sapiens tumor necrosis factor receptor superfamily, member 12A (TNFRSF12A), mRNA.	-0.0648952	0.0812986	-0.0624899	-0.00723192	0.0876866	0.215388
2157	Homo sapiens	LOC149566	XM_097670	30150533	Homo sapiens LOC149566 (LOC149566), mRNA.	-0.0650171	-0.113023	-0.0623714	0.0240959	-0.0282568	-0.248303
12567	Homo sapiens	MRPL14	NM_032111	21265074	Homo sapiens mitochondrial ribosomal protein L14 (MRPL14), nuclear gene encoding mitochondrial protein, mRNA.	-0.0650279	0.00192932	0.00364726	-0.0260936	0.0413547	0.204829
26967	Homo sapiens	UBR1	NM_174916	28372496	Homo sapiens ubiquitin protein ligase E3 component n-recognin 1 (UBR1), mRNA.	-0.0650471	-0.0206897	0.0438948	0.017259	-0.0173442	-0.223883
28083	Homo sapiens	KIAA0683	NM_016111	7705345	Homo sapiens KIAA0683 gene product (KIAA0683), mRNA.	-0.0651973	-0.0223192	-0.0361672	0.00593188	0.0349017	0.177658
18201	Homo sapiens	LOC138855	XM_060006	27478754	Homo sapiens similar to Ferritin heavy chain (Ferritin H subunit) (LOC138855), mRNA.	-0.0652198	-0.0561696	-0.121979	-0.162105	-0.213078	-0.256144
[truncated: 1,173 more rows]

## Sheet: FTICR 511 proteins
IPI	Description	SP Name	GeneSymbol	REFSEQ_XP_or_NP	15min	1hr	4hr	8hr	13hr	18hr	24hr
IPI00163147	(helicase activity)				-0.2	0.01	-0.09	0.01	0.01	0.01	0.01
IPI00005589	(Ribosomal_L32E)				0.12	0	-0.18	-0.04	0.11	0.04	0.27
IPI00000816	14-3-3 PROTEIN EPSILON.	143E_HUMAN	YWHAE	NP_006752	0.04	-0.31	-0.12	-0.24	-0.31	-0.22	-0.12
IPI00018146	14-3-3 PROTEIN TAU.	143T_HUMAN	YWHAQ	NP_006817	-0.02	-0.23	0.08	0.03	0	-0.04	-0.08
IPI00301459	1-O-ACYLCERAMIDE SYNTHASE PRECURSOR.	LYA3_HUMAN	LYPLA3	NP_036452	0.1	-0.01	0.21	0.09	0	0.01	0.01
IPI00011126	26S PROTEASE REGULATORY SUBUNIT 4.	PRS4_HUMAN	PSMC1	NP_002793	-0.29	-0.16	-0.21	0.08	-0.01	-0.05	-0.02
IPI00003565	26S PROTEASOME NON-ATPASE REGULATORY SUBUNIT 10.	PSDA_HUMAN	PSMD10	NP_002805	-0.09	-0.2	-0.14	-0.03	-0.1	-0.05	0
IPI00032424	28S RIBOSOMAL PROTEIN S17, MITOCHONDRIAL PRECURSOR	RT17_HUMAN	MRPS17	NP_057053	0.21	-0.12	-0.16	-0.04	0.1	0.01	0.01
IPI00395622	2-OXOGLUTARATE DEHYDROGENASE E1 COMPONENT, MITOCHO	ODO1_HUMAN	OGDH	NP_002532	0	-0.19	0.08	0.01	-0.05	-0.01	0.01
IPI00025091	40S RIBOSOMAL PROTEIN S11.	RS11_HUMAN	RPS11	NP_001006	0.08	-0.03	-0.27	-0.06	0.08	0.01	0.24
IPI00013917	40S RIBOSOMAL PROTEIN S12.	RS12_HUMAN	RPS12	NP_001007	-0.31	-0.23	-0.23	0.05	-0.21	-0.17	-0.12
IPI00013485	40S RIBOSOMAL PROTEIN S2.	RS2_HUMAN	RPS2	NP_002943	0.04	-0.01	-0.2	0	0.09	0.04	0.12
IPI00011253	40S RIBOSOMAL PROTEIN S3.	RS3_HUMAN	RPS3	NP_000996	-0.02	-0.09	-0.08	-0.02	0.09	0.08	0.19
IPI00021840	40S RIBOSOMAL PROTEIN S6.	RS6_HUMAN	RPS6	NP_001001	0.08	-0.01	-0.23	-0.06	0.12	0.03	0.27
IPI00216587	40S RIBOSOMAL PROTEIN S8.	RS8_HUMAN	RPS8	NP_001003	0.07	0.04	-0.26	-0.06	0.15	0	0.27
IPI00027493	4F2 CELL-SURFACE ANTIGEN HEAVY CHAIN.	4F2_HUMAN	SLC3A2	NP_002385	-0.38	-0.2	-0.31	0.01	0.01	0.01	0.01
IPI00329351	60 KDA HEAT SHOCK PROTEIN, MITOCHONDRIAL PRECURSOR	CH60_HUMAN	HSPD1	NP_955472	-0.18	-0.09	-0.05	-0.04	-0.55	-0.11	-0.16
IPI00008527	60S ACIDIC RIBOSOMAL PROTEIN P1.	RLA1_HUMAN	RPLP1	NP_000994	0.06	0.1	0.06	0.01	0.21	0.01	0.01
IPI00024933	60S RIBOSOMAL PROTEIN L12.	RL12_HUMAN	RPL12	NP_000967	-0.2	-0.15	0.01	-0.15	0.01	0.01	0.01
IPI00215719	60S RIBOSOMAL PROTEIN L18.	RL18_HUMAN	RPL18	NP_000970	0.16	0.09	-0.21	-0.01	0.11	0.07	0.26
IPI00026202	60S RIBOSOMAL PROTEIN L18A.	RL1X_HUMAN	RPL18A	NP_000971	0.1	-0.08	0.01	-0.01	0.19	0.33	0.34
IPI00010153	60S RIBOSOMAL PROTEIN L23.	RL23_HUMAN	RPL23	NP_000969	0.08	-0.02	-0.14	-0.03	0.05	0	0.21
IPI00306332	60S RIBOSOMAL PROTEIN L24.	RL24_HUMAN	RPL24	NP_000977	-0.01	0	-0.27	-0.12	-0.03	-0.05	0.18
IPI00295392	60S RIBOSOMAL PROTEIN L3.	RL3_HUMAN	RPL3	NP_000958	0.09	-0.05	-0.22	-0.08	0.15	-0.05	0.28
IPI00219335	60S RIBOSOMAL PROTEIN L3-LIKE.	RL3L_HUMAN	RPL3L	NP_005052	0.09	-0.03	-0.17	-0.05	0.06	0	0.21
IPI00003918	60S RIBOSOMAL PROTEIN L4.	RL4_HUMAN	RPL4	NP_000959	0.06	-0.04	-0.3	-0.07	0.05	0.03	0.21
IPI00012772	60S RIBOSOMAL PROTEIN L8.	RL8_HUMAN	RPL8	NP_150644	0.25	0.01	0.01	0.01	-0.16	0.01	0.01
IPI00031691	60S RIBOSOMAL PROTEIN L9.	RL9_HUMAN	RPL9	XP_370882	0.09	0.05	-0.14	0.02	0.14	0.09	0.33
IPI00009790	6-PHOSPHOFRUCTOKINASE, TYPE C.	K6PP_HUMAN	PFKP	NP_002618	0	-0.18	-0.08	0.07	0.04	0.02	0.03
IPI00165027	ABL-INTERACTOR PROTEIN 1 LONG.	Abl-interactor 1 (Abelson interactor 1) (Abi-1) (Spectrin SH3 domain binding protein 1) (Eps8 SH3 domain binding protein) (Eps8 binding protein) (e3B1) (Nap1 binding protein) (Nap1BP) (Abl binding pro	ABI1		0.01	0.01	0.01	0.19	-0.03	0.01	0.01
IPI00030363	ACETYL-COA ACETYLTRANSFERASE, MITOCHONDRIAL PRECUR	THIL_HUMAN	ACAT1	NP_000010	0.01	-0.07	0.08	-0.01	-0.11	-0.08	-0.25
IPI00021439	ACTIN, CYTOPLASMIC 1.	ACTB_HUMAN	ACTB	NP_001092	-0.75	-0.07	0.08	0.14	0.19	0.15	0.1
IPI00005159	ACTIN-LIKE PROTEIN 2.	ARP2_HUMAN	ACTR2	NP_005713	-0.03	-0.24	-0.03	-0.02	0.01	-0.01	0.01
IPI00337741	ACYLAMINO-ACID-RELEASING ENZYME.	ACPH_HUMAN	APEH	NP_001631	-0.09	-0.07	0.24	0.01	0.24	0.08	0.01
IPI00020226	ACYL-COENZYME A OXIDASE 3, PEROXISOMAL.	CAO3_HUMAN	ACOX3	NP_003492	-0.23	-0.1	-0.14	0.01	-0.08	0	0.01
IPI00016621	ADAPTER-RELATED PROTEIN COMPLEX 2 ALPHA 2 SUBUNIT.	A2A2_HUMAN	AP2A2	NP_036437	-0.21	0.01	-0.1	0.01	0.05	0.01	0.01
IPI00215901	ADENYLATE KINASE 2 ISOFORM A.	KAD2_HUMAN	AK2	NP_001616	-0.02	-0.11	0.04	0.1	-0.22	-0.02	-0.09
IPI00008274	ADENYLYL CYCLASE-ASSOCIATED PROTEIN.	CAP1_HUMAN	CAP1	NP_006358	-0.15	-0.09	-0.05	0.11	0.2	0.08	0.14
IPI00033030	ADHESION REGULATING MOLECULE 1 PRECURSOR.	ADRM_HUMAN	ADRM1	NP_783163	0.01	-0.5	0.01	-0.15	0.01	0.01	0.01
IPI00029733	ALDO-KETO REDUCTASE FAMILY 1 MEMBER C1.	AKC1_HUMAN	AKR1C1	NP_001344	0.1	0.1	0.15	0.21	0.02	0.08	0.01
IPI00005668	ALDO-KETO REDUCTASE FAMILY 1 MEMBER C2.	AKC2_HUMAN	AKR1C2	NP_995317	0.1	0.05	0.16	0.19	0.02	0.16	0.11
IPI00395757	ALDOLASE A.		ALDOA	NP_908932	0.26	0.21	0.28	0.26	0	0.27	0.14
IPI00215948	ALPHA2(E)-CATENIN.	CTN1_HUMAN	CTNNA1	NP_001894	0.08	-0.06	0.06	-0.09	-0.05	-0.06	-0.19
IPI00019884	ALPHA-ACTININ 2.	AAC2_HUMAN	ACTN2	NP_001094	-0.23	-0.08	-0.14	-0.04	-0.45	-0.11	0.1
IPI00032137	ALPHA-ACTININ 3.	AAC3_HUMAN	ACTN3	NP_001095	-0.13	-0.2	0.01	0.01	-0.17	0.01	0.01
IPI00334627	ANNEXIN A2.	ANX2_HUMAN	ANXA2	NP_004030	-0.24	-0.19	-0.34	-0.01	-0.35	-0.08	0.18
IPI00221225	ANNEXIN IV.	ANX4_HUMAN	ANXA4	NP_001144	-0.13	-0.18	0	-0.05	-0.12	-0.03	-0.13
IPI00025156	ANTIGEN NY-CO-7.		STUB1	NP_005852	-0.14	-0.23	0.01	0.01	0.01	0.01	0.01
IPI00332489	ApoLp_III_like				-0.06	0.01	-0.07	0.01	0.18	0.01	0.01
IPI00328748	ARGININE-RICH, MUTATED IN EARLY STAGE TUMORS.	ARME_HUMAN	ARMET	NP_006001	-0.29	-0.24	-0.3	-0.1	-0.17	-0.05	0.11
IPI00337663	ARSENATE RESISTANCE PROTEIN ARS2 ISOFORM B.		ARS2	NP_877952	-0.3	-0.09	-0.07	0.01	0.01	0.01	0.01
IPI00219029	ASPARTATE AMINOTRANSFERASE 1.	AATC_HUMAN	GOT1	NP_002070	0.01	-0.08	0.01	-0.21	-0.12	-0.44	0.01
IPI00332071	ASPL.		ASPSCR1	NP_076988	0.01	-0.3	-0.1	0.01	-0.31	0.01	0.01
IPI00073096	ATAXIA-TELANGIECTASIA GROUP D-ASSOCIATED PROTEIN.		TRIM29	NP_036233	0.24	0.24	-0.04	0.36	0.36	0.15	0.01
IPI00215638	ATP-DEPENDENT RNA HELICASE A.	DHX9_HUMAN	DHX9	NP_001348	-0.08	-0.13	-0.19	-0.08	-0.13	-0.16	-0.01
IPI00000644	BAG-FAMILY MOLECULAR CHAPERONE REGULATOR-3.	BAG3_HUMAN	BAG3	NP_004272	-0.05	0.01	0.2	0.01	0.27	0.01	0.01
IPI00180128	BASIC LEUCINE ZIPPER AND W2 DOMAINS 1.		EIF2B5	NP_055485	0.05	-0.03	0.23	0.01	0.1	0.2	0.01
IPI00218474	BETA ENOLASE.	ENOB_HUMAN	ENO3	NP_443739	-0.21	-0.16	-0.16	-0.01	-0.3	-0.12	0.01
IPI00013475	BETA TUBULIN.		TUBB	NP_001060	0.21	0.03	0.01	0.09	0.15	0.11	-0.1
IPI00382683	BETA-GALACTOSIDE-BINDING PROTEIN GALECTIN-8.	Lymphocyte/NHL galectin-8 short isoform	LGALS8		0.29	-0.08	0.14	0.05	0.35	0.05	-0.21
IPI00333015	BETA-SPECTRIN 2 ISOFORM 2.		SPTBN1	NP_842565	-0.12	-0.2	-0.12	-0.03	-0.14	-0.08	-0.01
IPI00396373	BLOCK 23.		LOC220717	XP_165448	0.1	-0.03	-0.12	0.03	0.11	0.05	0.28
IPI00001834	C1ORF19.		C1orf19	NP_443197	-0.18	-0.06	0.01	0.01	0.01	0.01	0.01
IPI00013895	CALGIZZARIN.	S111_HUMAN	S100A11	NP_005611	-0.12	-0.06	0.01	0.04	-0.35	-0.06	0.11
IPI00020599	CALRETICULIN PRECURSOR.	CRTC_HUMAN	CALR	NP_004334	0.14	0.06	0.18	0.19	0.19	0.23	0.16
IPI00012912	CARNITINE O-PALMITOYLTRANSFERASE II, MITOCHONDRIAL	CPT2_HUMAN	CPT2	NP_000089	-0.13	-0.19	0.02	0.01	-0.22	-0.15	0.01
IPI00010865	CASEIN KINASE II BETA CHAIN.	KC2B_HUMAN	CSNK2B	NP_001311	-0.18	-0.12	-0.07	0	-0.02	-0.04	0.02
IPI00002745	CATHEPSIN Z PRECURSOR.	CATZ_HUMAN	CTSZ	NP_001327	-0.04	-0.19	-0.06	0.01	-0.24	-0.21	0.01
IPI00009236	CAVEOLIN-1.	CAV1_HUMAN	CAV1	NP_001744	0.11	0.04	-0.23	0.03	0.01	0.01	0.01
IPI00015102	CD166 ANTIGEN PRECURSOR.	C166_HUMAN	ALCAM	NP_001618	0.05	-0.05	0.08	-0.06	-0.2	-0.26	-0.39
IPI00012788	CD3E-ASSOCIATED PROTEIN.	CD3e-associated protein	CAST		-0.55	0.01	-0.62	0.01	-0.6	-0.53	0.01
IPI00101049	CGI-07 PROTEIN.		CGI-07	NP_057022	0.09	0.28	0.03	0.41	0.27	0.27	0.01
IPI00398774	CGI95-ISO.		PREI3	NP_955776	0.16	0.11	0.12	0.21	0.19	0.21	0.01
IPI00011528	CLEAVAGE STIMULATION FACTOR, 50 KDA SUBUNIT.	CST1_HUMAN	CSTF1	NP_001315	0.03	0.01	0.2	0.25	0.37	0.1	0.01
IPI00013256	CLEAVAGE STIMULATION FACTOR, 64 KDA SUBUNIT.	CST2_HUMAN	CSTF2	NP_001316	-0.23	0.01	0.11	0.01	-0.14	0.01	0.01
IPI00396279	CLIP-ASSOCIATING PROTEIN 1.		CLASP1	NP_056097	0.28	0.19	0.37	0.01	0.26	0.24	0.13
IPI00017704	COACTOSIN-LIKE PROTEIN.	COAC_HUMAN	COTL1	NP_066972	0.04	-0.12	0.07	0.12	0.2	0.16	0.16
IPI00295857	COATOMER ALPHA SUBUNIT.	COPA_HUMAN	COPA	NP_004362	0.03	0.01	0.01	0.01	0.2	0.01	0.01
IPI00012011	COFILIN, NON-MUSCLE ISOFORM.	COF1_HUMAN	CFL1	NP_005498	-0.26	-0.05	0.02	0.06	-0.03	-0.01	0.05
IPI00024403	COPINE III.	CNE3_HUMAN	CPNE3	NP_003900	-0.01	-0.48	0.04	0.01	-0.01	-0.16	-0.1
IPI00017987	CORNIFIN A.	CORA_HUMAN	SPRR1A	NP_005978	0.18	0.12	0.31	0.15	0.02	0.23	0.01
IPI00304903	CORNIFIN B.	CORB_HUMAN	SPRR1B	NP_003116	0.11	0.05	0.2	0.19	0.06	0.14	0.14
IPI00008453	CORONIN 1C.	CO1C_HUMAN	CORO1C	NP_055140	-0.08	-0.17	-0.24	0.01	-0.14	0.01	0.01
IPI00010133	CORONIN-LIKE PROTEIN P57.	CO1A_HUMAN	CORO1A	NP_009005	-0.12	-0.05	0	0.01	0.24	0.01	0.01
IPI00019275	COSTIMULATORY MOLECULE.		ICOSL	NP_079516	0.19	0.01	0.02	0.01	-0.03	0.01	0.01
IPI00170752	C-TERMINAL TENSIN-LIKE PROTEIN.		CTEN	NP_116254	0.07	-0.01	0.24	0.23	0.07	0.05	0.01
IPI00293074	CTL2 GENE.		CTL2	NP_065161	-0.12	-0.2	-0.08	0.07	-0.37	-0.3	0.01
IPI00299219	CYR61 PROTEIN PRECURSOR.	CYR6_HUMAN	CYR61	NP_001545	0.03	0.31	0.01	0.15	0.27	0.01	0.01
IPI00006034	CYSTEINE-RICH PROTEIN 2.	CRP2_HUMAN	CRIP2	NP_001303	-0.07	-0.23	-0.1	-0.01	-0.18	0.01	0.01
IPI00009294	CYSTEINE-RICH REPEAT-CONTAINING PROTEIN S52 PRECUR		FRAS1	NP_057525	-0.1	-0.2	-0.03	0.1	0.01	0.01	0.01
IPI00216085	CYTOCHROME C OXIDASE SUBUNIT VIB.	COXG_HUMAN	COX6B1	NP_001854	-0.26	-0.16	-0.06	-0.1	-0.23	-0.16	-0.34
IPI00029264	CYTOCHROME C1, HEME PROTEIN, MITOCHONDRIAL PRECURS	CY1_HUMAN	CYC1	NP_001907	0.03	-0.14	-0.07	-0.05	-0.09	-0.11	-0.18
IPI00295772	CYTOCHROME P450, 51.	CP51_HUMAN	CYP51A1	NP_000777	-0.03	0.09	0.24	0.01	0.16	0.01	0.01
IPI00011200	D-3-PHOSPHOGLYCERATE DEHYDROGENASE.	SERA_HUMAN	PHGDH	NP_006614	-0.27	-0.07	0	-0.04	0	-0.08	-0.06
IPI00011416	DELTA3,5-DELTA2,4-DIENOYL-COA ISOMERASE, MITOCHOND	ECH1_HUMAN	ECH1	NP_001389	0.06	-0.1	0.08	-0.01	-0.05	-0.06	-0.21
IPI00010348	DEOXYRIBONUCLEASE II PRECURSOR.	DRN2_HUMAN	DNASE2	NP_001366	-0.2	0.01	0.01	-0.03	0.01	0.01	0.01
IPI00031045	DESTRIN.	DEST_HUMAN	DSTN	NP_006861	-0.06	-0.11	-0.08	0.05	-0.25	-0.09	0
IPI00015911	DIHYDROLIPOYL DEHYDROGENASE, MITOCHONDRIAL PRECURS	DLDH_HUMAN	DLD	NP_000099	0.01	-0.07	0.06	0.01	-0.3	0.01	-0.03
IPI00024013	DJ680N4.2. (Belongs to the ubiquitin-conjugating enzyme family. )			XP_371391	0.01	0.01	0.01	0.01	0.01	0.21	0.01
IPI00301271	DOLICHYL-DIPHOSPHOOLIGOSACCHARIDE--PROTEIN GLYCOSY	RIB2_HUMAN	RPN2	NP_002942	-0.19	0.01	0.01	0.01	-0.04	0.01	0.01
IPI00290982	DYNEIN HEAVY CHAIN, CYTOSOLIC.	DYHC_HUMAN	DNCH1	NP_001367	0.02	-0.16	-0.18	-0.03	-0.02	-0.02	0.02
IPI00328911	E3 LIGASE FOR INHIBIN RECEPTOR.	HED1_HUMAN	HECTD1	NP_056197	0.01	0.09	0.01	0.19	0.01	0.14	-0.12
IPI00329536	EARLY ENDOSOME ANTIGEN 1.	EEA1_HUMAN	EEA1	NP_003557	-0.06	0.05	0.01	0.19	0.09	0.01	0.01
IPI00000513	E-CADHERIN.	E-cadherin	CDH1		0	-0.12	0.06	0.02	-0.14	-0.2	-0.24
IPI00001466	ECHINODERM MICROTUBULE-ASSOCIATED PROTEIN-LIKE 4.	EML4_HUMAN	EML4	NP_061936	0.02	-0.04	0.21	0.14	0.09	0.03	0.01
IPI00100980	EH-DOMAIN CONTAINING PROTEIN 2.	EHD2_HUMAN	EHD2	NP_055416	-0.01	-0.09	-0.04	0.09	-0.06	-0.18	-0.21
IPI00386194	ELLS2.	Ells2 (Fragment)	ELLS2		0.01	0.14	0.28	0.01	0.01	0.01	0.01
IPI00025447	ELONGATION FACTOR 1-ALPHA 1.	EF11_HUMAN	EEF1A1	NP_001393	0.04	0.03	0.08	0.2	0.08	0.21	0.23
IPI00023048	ELONGATION FACTOR 1-DELTA.	EF1D_HUMAN	EEF1D	NP_001951	-0.06	0.01	0.01	0.01	-0.14	0.27	0.01
IPI00333592	Elongation factor 2	EF2_HUMAN	EF2		-0.13	-0.04	0.05	0.23	0.01	0.21	0.23
IPI00010187	ELONGATION OF VERY LONG CHAIN FATTY ACIDS PROTEIN	ELO1_HUMAN	ELOVL1	NP_073732	0.01	-0.29	0.01	-0.18	0.01	0.01	0.01
IPI00027230	ENDOPLASMIN PRECURSOR.	ENPL_HUMAN	TRA1	NP_003290	-0.41	-0.19	-0.02	0.01	0.13	0.01	0.01
IPI00377175	ESTERASE D.	ESTD_HUMAN	ESD	NP_001975	-0.07	-0.18	0.07	0.11	-0.01	-0.01	-0.01
IPI00021890	ESTRADIOL 17 BETA-DEHYDROGENASE 8.	DHB8_HUMAN	HSD17B8	NP_055049	0.05	0.18	0.03	0.24	0.29	0.01	0.01
IPI00028623	ESTROGEN SULFOTRANSFERASE.	SUOE_HUMAN	SULT1E1	NP_005411	-0.04	-0.21	0.05	0.01	-0.31	0.01	0.01
IPI00004278	EUKARYOTIC PEPTIDE CHAIN RELEASE FACTOR SUBUNIT 1.	ERF1_HUMAN	ETF1	NP_004721	-0.18	-0.23	-0.05	0.01	-0.01	0.01	0.01
IPI00021728	EUKARYOTIC TRANSLATION INITIATION FACTOR 2 SUBUNIT	IF2B_HUMAN	EIF2S2	NP_003899	0.07	-0.01	0.01	-0.05	0.09	0.02	0.24
IPI00219678	EUKARYOTIC TRANSLATION INITIATION FACTOR 2, SUBUNI	IF2A_HUMAN	EIF2S1	NP_004085	-0.05	-0.1	-0.25	-0.29	-0.33	-0.22	-0.09
IPI00297982	EUKARYOTIC TRANSLATION INITIATION FACTOR 2, SUBUNI	IF2G_HUMAN	EIF2S3	NP_001406	0.05	0	0.02	0.05	0.26	0.12	0.19
IPI00006182	EUKARYOTIC TRANSLATION INITIATION FACTOR 3 SUBUNIT	IF33_HUMAN	EIF3S3	NP_003747	0.44	0.18	0.09	0.01	0.14	0.01	0.01
IPI00386533	EUKARYOTIC TRANSLATION INITIATION FACTOR 4 GAMMA,		EIF4G1	NP_937885	0.03	0	0.01	0.01	0.08	0.01	0.29
IPI00027485	EUKARYOTIC TRANSLATION INITIATION FACTOR 4E.	IF4E_HUMAN	EIF4E	NP_001959	-0.13	-0.18	-0.09	-0.02	-0.13	-0.06	0.03
IPI00014198	EXOSOME COMPLEX EXONUCLEASE RRP42.	RR42_HUMAN	EXOSC7	NP_055819	0.01	0.01	0.01	0.01	0.28	-0.08	0.01
IPI00302458	EXPORTIN 7.	XPO7_HUMAN	XPO7	NP_055839	-0.2	-0.44	-0.3	-0.31	-0.23	-0.4	0.08
IPI00218782	F-ACTIN CAPPING PROTEIN BETA SUBUNIT.	CAPB_HUMAN	CAPZB	NP_004921	-0.17	-0.15	-0.15	0	-0.37	-0.05	0.01
IPI00401055	FATTY-ACID-COENZYME A LIGASE, LONG-CHAIN 3.		ACSL3	NP_976251	0.02	0.03	-0.1	0.04	-0.01	0.21	0.01
IPI00333541	FILAMIN A.	FLNA_HUMAN	FLNA	NP_001447	-0.09	-0.07	-0.06	0.19	0.15	0.08	0.1
IPI00002535	FK506-BINDING PROTEIN 2 PRECURSOR.	FKB2_HUMAN	FKBP2	NP_476433	-0.16	-0.17	-0.12	-0.11	-0.23	-0.04	0.01
IPI00219005	FK506-BINDING PROTEIN 4.	FKB4_HUMAN	FKBP4	NP_002005	-0.16	-0.13	-0.1	-0.15	-0.09	-0.05	-0.24
IPI00218775	FK506-BINDING PROTEIN 5.	FKB5_HUMAN	FKBP5	NP_004108	-0.03	-0.1	0	0.01	-0.26	-0.36	-0.33
IPI00177937	FLAVOPROTEIN OXIDOREDUCTASE MICAL3.		MICAL3	XP_032997	0.08	0.18	0.12	0.01	0.01	0.01	0.01
IPI00396967	FOUR AND A HALF LIM DOMAINS 2 ISOFORM 1.		FHL2	NP_001441	-0.04	-0.11	-0.03	0.19	-0.07	-0.05	-0.03
IPI00028098	G1/S-SPECIFIC CYCLIN D1.	CGD1_HUMAN	CCND1	NP_444284	-0.01	-0.17	-0.17	-0.12	-0.23	-0.25	-0.23
IPI00018236	GANGLIOSIDE GM2 ACTIVATOR PRECURSOR.	SAP3_HUMAN	GM2A	NP_000396	-0.11	-0.1	0	0.01	-0.2	0.01	0.01
IPI00026314	GELSOLIN PRECURSOR, PLASMA.	GELS_HUMAN	GSN	NP_000168	0.14	-0.22	-0.15	-0.05	-0.06	-0.04	0.09
IPI00291783	GEM-ASSOCIATED PROTEIN 5.	GEM5_HUMAN	GEMIN5	NP_056280	0	-0.03	-0.65	0.07	0.01	0.01	0.01
IPI00027146	GLUTAMATE DEHYDROGENASE 2, MITOCHONDRIAL PRECURSOR	DHE4_HUMAN	GLUD2	NP_036216	0.03	-0.24	0.01	0.01	-0.15	0.01	0.01
IPI00010130	GLUTAMINE SYNTHETASE.	GLNA_HUMAN	GLUL	NP_002056	-0.03	-0.16	0.01	-0.16	-0.23	-0.38	-0.64
IPI00293975	GLUTATHIONE PEROXIDASE 1.	GPX1_HUMAN	GPX1	NP_000572	-0.06	-0.09	0.05	0.01	-0.2	-0.05	0.01
IPI00246975	GLUTATHIONE S-TRANSFERASE MU 3.	GTM3_HUMAN	GSTM3	NP_000840	0.05	-0.02	0.11	0.08	-0.02	0.04	-0.19
IPI00171215	GLUTATHIONE TRANSFERASE.		GSTM4	NP_671489	-0.18	-0.35	-0.16	0.03	0.01	0.01	0.01
IPI00015688	GLYPICAN-1 PRECURSOR.	GPC1_HUMAN	GPC1	NP_002072	0.01	-0.07	0.08	-0.1	-0.18	0.01	0.01
IPI00398700	GUANINE NUCLEOTIDE BINDING PROTEIN ALPHA OB.	GB02_HUMAN	GNAO1	NP_620073	-0.1	-0.23	-0.04	-0.04	0.02	0.05	0.01
IPI00000060	GUANINE NUCLEOTIDE-BINDING PROTEIN G(I)/G(S)/G(O)	GNGL_HUMAN	GNGL		0.3	0.15	0.27	0.01	0.01	0.01	0.01
IPI00033946	HEAT SHOCK 70KDA PROTEIN 1B.		HSPA1B	NP_005337	0.01	-0.05	-0.01	0.13	0.09	0.25	0.15
IPI00027834	HETEROGENEOUS NUCLEAR RIBONUCLEOPROTEIN L.	ROL_HUMAN	HNRPL	NP_001524	-0.04	0	0.09	0.05	-0.19	-0.13	0.01
IPI00219096	HIGH-MOBILITY GROUP BOX 1.	HMG1_HUMAN	HMGB1	NP_002119	0.04	0.01	0	0.1	-0.2	-0.25	-0.09
IPI00021808	HISTIDYL-TRNA SYNTHETASE.	SYH_HUMAN	HARS	NP_002100	-0.11	-0.19	-0.14	0.01	-0.1	0.01	0.01
IPI00289601	HISTONE DEACETYLASE 2.	HDA2_HUMAN	HDAC2	NP_001518	-0.18	0.01	0.07	0.01	0.01	0.01	0.01
IPI00293564	HYDROXYMETHYLGLUTARYL-COA LYASE, MITOCHONDRIAL PRE	HMGL_HUMAN	HMGCL	NP_000182	-0.18	-0.2	-0.09	-0.2	-0.26	0.01	0.01
IPI00008475	HYDROXYMETHYLGLUTARYL-COA SYNTHASE, CYTOPLASMIC.	HMCS_HUMAN	HMGCS1	NP_002121	-0.02	0.04	0.39	0.01	0.38	0.01	0.01
IPI00063667	HYPOTHETICAL PROTEIN BC007436.		FAM44B	NP_612378	0.21	0.06	0.11	0.23	0.34	0.21	-0.2
IPI00166161	HYPOTHETICAL PROTEIN C14ORF39.	CN39_HUMAN	C14orf39	NP_777638	0	-0.03	-0.24	0.01	0.01	0.01	0.01
IPI00010421	HYPOTHETICAL PROTEIN DKFZP434G1415.		DKFZP434G1415	NP_112582	0.17	-0.08	0.11	0.12	0.28	-0.02	-0.2
IPI00395772	HYPOTHETICAL PROTEIN DKFZP451J0218.	Hypothetical protein DKFZp451J0218	DKFZp451J0218		-0.06	-0.16	-0.29	0.01	-0.18	-0.2	-0.27
IPI00385007	HYPOTHETICAL PROTEIN DKFZP686A01208.	Hypothetical protein DKFZp686A01208	DKFZp686A01208		-0.15	-0.1	0.04	0.01	-0.24	0.01	0.01
IPI00375682	HYPOTHETICAL PROTEIN DKFZP686A17109.		NRK	NP_940867	0.01	0.01	-0.42	0.01	-0.1	0.01	0.01
IPI00018871	HYPOTHETICAL PROTEIN FLJ10702.		FLJ10702	NP_060654	-0.06	-0.09	-0.02	0.02	-0.23	-0.08	-0.07
IPI00072257	HYPOTHETICAL PROTEIN FLJ10915.	Hypothetical protein FLJ10915	FLJ10915		-0.05	-0.02	0.01	0.24	-0.07	-0.05	0.01
IPI00293026	HYPOTHETICAL PROTEIN FLJ13119.		EFTUD1	NP_078856	0.01	0	0.01	0.01	0.35	0.01	0.01
IPI00022300	HYPOTHETICAL PROTEIN FLJ14347.		DKFZP586A0522	NP_054752	0.04	-0.15	0.09	0.01	-0.26	-0.21	-0.21
IPI00045917	HYPOTHETICAL PROTEIN FLJ14601.		CRBN	NP_057386	0.3	0.01	0.23	0.01	0.28	0.01	0.01
IPI00178649	HYPOTHETICAL PROTEIN FLJ14804.	Hypothetical protein FLJ14804	FLJ14804		0.28	-0.01	0.2	0.01	0.01	0.01	0.01
IPI00301833	HYPOTHETICAL PROTEIN FLJ20578.	Hypothetical protein FLJ20578	FLJ20578		0.19	0.06	0.12	0.01	0.08	-0.06	0.01
IPI00302990	HYPOTHETICAL PROTEIN FLJ21702.		FLJ21702	NP_060176	0.04	-0.03	0.15	0.01	0.26	0.01	0.01
IPI00034099	HYPOTHETICAL PROTEIN FLJ21918.		FLJ21918	NP_079215	-0.13	-0.08	-0.2	0.01	-0.05	0.01	0.01
IPI00170436	HYPOTHETICAL PROTEIN FLJ31346.		LENG4	NP_077274	-0.08	-0.18	-0.15	-0.1	-0.07	-0.06	0.06
IPI00150963	HYPOTHETICAL PROTEIN FLJ31409.		C15orf19	NP_689473	-0.2	-0.38	0.01	0.11	0.01	0.01	0.1
IPI00043273	HYPOTHETICAL PROTEIN FLJ32028.		FLJ32028	NP_689893	-0.24	0.01	0.01	0.01	-0.15	0.01	0.01
IPI00300386	HYPOTHETICAL PROTEIN FLJ35964.	Hypothetical protein FLJ35964	FLJ35964		-0.21	-0.14	0.01	0.01	-0.45	0.01	0.01
IPI00167884	HYPOTHETICAL PROTEIN FLJ35976.		FLJ35976	NP_775910	0.21	0.14	0.01	0.01	-0.23	-0.21	0.01
IPI00332852	HYPOTHETICAL PROTEIN FLJ41012.	Hypothetical protein FLJ41012 (SCC-112 protein)	SCC-112		-0.03	0.12	-0.15	0.12	0	0.26	-0.14
IPI00103019	HYPOTHETICAL PROTEIN FLJ90481.		CGI-109	NP_861974	-0.17	-0.14	-0.26	0	-0.33	-0.14	-0.16
IPI00001119	HYPOTHETICAL PROTEIN KIAA0461/245.	Pogo transposable element with ZNF domain (Nbla00003)	POGZ		0.12	0.01	0.01	0.01	0.24	0.01	0.01
IPI00167154	HYPOTHETICAL PROTEIN KIAA0596.		MAPKBP1	XP_031706	0.07	-0.01	-0.03	0.12	0.15	0.07	0.19
IPI00305152	HYPOTHETICAL PROTEIN KIAA0905.		SEC31L1	NP_055748	0.19	0.27	0.34	0.37	0.14	0.1	0.23
IPI00171230	HYPOTHETICAL PROTEIN KIAA1081.		ELKS	NP_829881	-0.21	-0.14	-0.21	-0.04	0.01	0.01	0.01
IPI00013537	HYPOTHETICAL PROTEIN KIAA1518.	KIAA1518 protein (Fragment)	KIAA1518		0.06	-0.02	0.03	0.01	0.1	0.05	0.24
IPI00242962	HYPOTHETICAL PROTEIN KIAA1618.		KIAA1618	XP_290769	0	-0.13	-0.04	0.08	0.14	0.08	0.21
IPI00289799	HYPOTHETICAL PROTEIN KIAA1886.	KIAA1886 protein (Fragment)	KIAA1886		0.01	0.01	-0.64	0.01	-0.6	0.01	0.01
IPI00374827	HYPOTHETICAL PROTEIN XP_379070.			XP_373972	-0.24	0.01	-0.37	0.1	0.01	-0.07	-0.37
IPI00025333	HYPOTHETICAL PROTEIN.		CIAPIN1	NP_064709	0.09	0.01	-0.3	0.01	0.1	0.01	0.01
IPI00385055	HYPOTHETICAL PROTEIN.	CTNNA2 protein	CTNNA2		0	-0.06	0.01	0.09	-0.14	-0.11	-0.18
IPI00000458	HYPOTHETICAL PROTEIN.	Hypothetical protein DKFZp564M182 (Fragment)	DKFZp564M182		0.17	0.01	-0.23	-0.1	-0.01	0.01	0.01
IPI00176799	HYPOTHETICAL PROTEIN.		DKFZp762N1910	XP_290525	-0.04	-0.19	-0.21	-0.08	-0.09	-0.05	-0.02
IPI00256095	HYPOTHETICAL PROTEIN.		EPB41L1	NP_818932	0.11	0.03	0.19	0	0.08	0.08	0.08
IPI00296432	HYPOTHETICAL PROTEIN.		FLJ10006	NP_060439	-0.29	-0.07	0.01	0.01	0.01	0.01	0.01
IPI00300060	HYPOTHETICAL PROTEIN.		FLJ10233	NP_060504	0.05	0.01	0.34	0.01	0.01	0.01	0.01
IPI00304071	HYPOTHETICAL PROTEIN.		FLJ20920	NP_079425	-0.1	-0.25	0	-0.17	-0.25	-0.26	0.01
IPI00303839	HYPOTHETICAL PROTEIN.		MGC8721	NP_057211	0.04	0.01	0.01	0.01	0.01	0.01	-0.36
IPI00376344	HYPOTHETICAL PROTEIN.	MY1B_HUMAN	MYO1B	NP_036355	0.05	-0.01	-0.28	-0.09	-0.1	-0.14	0.05
IPI00220299	HYPOTHETICAL PROTEIN.		PP591	NP_079483	0.01	0.01	0.01	-0.06	0.01	0.01	-0.21
IPI00396321	HYPOTHETICAL PROTEIN.		PRO1855	NP_060979	0.06	-0.18	-0.02	0.09	0.15	0.18	0.01
IPI00305020	HYPOTHETICAL PROTEIN.		SH2D3A	NP_005481	-0.61	0.11	-0.31	0.06	-0.1	-0.03	-0.2
IPI00140420	HYPOTHETICAL PROTEIN.		SND1	NP_055205	-0.11	0.07	-0.09	0.07	0.18	0.2	0.01
IPI00166768	HYPOTHETICAL PROTEIN.	TUBA6 protein	TUBA6		-0.1	-0.04	-0.2	0.02	-0.09	0.01	-0.2
IPI00001028	HYPOTHETICAL PROTEIN.	Thioredoxin domain containing protein 1 precursor (Transmembrane Trx- related protein) (Thioredoxin-related transmembrane protein) (UNQ235/PRO268)	TXNDC		-0.04	-0.27	0.01	0.01	-0.18	0	0.01
IPI00155940	IMPORTIN ALPHA-7 SUBUNIT.	IMA7_HUMAN	KPNA6	NP_036448	0.02	-0.04	0.06	0.19	0.05	0.12	0.14
IPI00375446	INOSINE TRIPHOSPHATASE ISOFORM B.		ITPA	NP_852470	-0.18	-0.18	0.03	0.01	-0.01	0.01	0.01
IPI00022020	INOSITOL POLYPHOSPHATE 4-PHOSPHATASE TYPE II-ALPHA		INPP4B	NP_003857	-0.02	0.01	0.01	0.07	0.08	0.2	0.19
IPI00013744	INTEGRIN ALPHA-2 PRECURSOR.	ITA2_HUMAN	ITGA2	NP_002194	-0.03	-0.03	0.07	0.14	0.29	0.26	0.18
IPI00000151	INTEGRIN BETA-6 PRECURSOR.	ITB6_HUMAN	ITGB6	NP_000879	0.09	0	0.03	0.19	0.09	0.12	0.01
IPI00024290	INTERFERON REGULATORY FACTOR 6.	IRF6_HUMAN	IRF6	NP_006138	0.04	-0.08	0.12	0.28	0.23	0.2	0.14
IPI00290198	INTERLEUKIN-18 PRECURSOR.	IL18_HUMAN	IL18	NP_001553	-0.05	-0.23	-0.04	0.02	0	-0.21	0.01
IPI00022240	ISCU2.	ISCU2 (NIFU protein)	ISCU		0.06	-0.06	0.06	0.01	0.04	0.4	0.14
IPI00001754	JUNCTIONAL ADHESION MOLECULE 1 PRECURSOR.	JAM1_HUMAN	F11R	NP_653087	-0.18	-0.11	-0.07	0.01	0.01	0.01	0.01
IPI00220327	KERATIN 1.	K2C1_HUMAN	KRT1	NP_006112	-0.06	-0.2	-0.21	-0.02	0.09	0.01	0.01
IPI00244103	KERATIN 17.	K1CQ_HUMAN	KRT17	NP_000413	0.09	0.08	0.1	0.01	0.4	0.01	0.01
IPI00009865	KERATIN, TYPE I CYTOSKELETAL 10.	K1CJ_HUMAN	KRT10		0.01	-0.13	-0.51	-0.18	-0.09	0.12	0.01
IPI00009867	KERATIN, TYPE II CYTOSKELETAL 5.	K2C5_HUMAN	KRT5	NP_000415	0.06	0.1	0.03	0.21	0.31	0.12	0.19
IPI00240020	KERATIN, TYPE II CYTOSKELETAL 6A.	K2CA_HUMAN	KRT6A	NP_005545	-0.36	-0.19	-0.24	-0.11	0.05	0.1	0.17
IPI00293665	KERATIN, TYPE II CYTOSKELETAL 6B.	K2CB_HUMAN	KRT6B	NP_005546	-0.24	-0.18	-0.02	-0.15	0.07	0.14	0.16
IPI00300725	KERATIN, TYPE II CYTOSKELETAL 6C.	K2CC_HUMAN	KRT6C	NP_490596	-0.19	-0.04	-0.04	0.15	0.3	0.14	0.15
IPI00055954	KIAA0007 PROTEIN.		WDR43	XP_087089	-0.16	0.01	-0.03	0.01	-0.18	0.01	0.01
IPI00002659	KIAA0892.		KIAA0892	XP_048457	0.03	-0.02	0.19	-0.02	0.07	0.12	0.01
IPI00029170	KIAA1509.		KIAA1509	XP_029353	-0.22	-0.11	0.01	0.01	-0.02	-0.14	0.01
IPI00030513	KIAA1609 PROTEIN.		KIAA1609	NP_065998	-0.31	-0.08	0.01	0.01	0.01	0.01	0.01
IPI00011643	KUNITZ-TYPE PROTEASE INHIBITOR 1 PRECURSOR.	SPT1_HUMAN	SPINT1	NP_003701	-0.26	-0.05	0.02	0.01	0.01	0.01	0.01
IPI00217966	LACTATE DEHYDROGENASE A.	LDHA_HUMAN	LDHA	NP_005557	0.09	-0.04	0.05	0.09	-0.29	0.08	0
IPI00023035	LEUKEMIA VIRUS RECEPTOR 1.	Leukemia virus receptor 1	GLVR1		-0.11	-0.18	-0.15	0.01	-0.06	0.01	0.01
IPI00386803	LIM AND SH3 PROTEIN 1.	LASP1 protein	LASP1		-0.24	-0.03	0.12	0.17	0.11	0.1	0.09
IPI00303280	MAGUK P55 SUBFAMILY MEMBER 6.	MPP6_HUMAN	MPP6	NP_057531	0	-0.21	0	-0.18	-0.19	0.01	0.01
IPI00017297	MATRIN 3.	MAT3_HUMAN	MATR3	NP_061322	0.04	-0.15	-0.25	-0.11	-0.04	-0.05	0.01
IPI00025461	METALLOTHIONEIN-IE.	MT1E_HUMAN	MT1E		-0.12	-0.02	-0.1	0.17	-0.46	-0.13	-0.13
IPI00008751	METALLOTHIONEIN-II.	MT1I_HUMAN	MT1I		0.25	0.17	0.26	0.32	0.27	0.1	-0.02
IPI00022498	METALLOTHIONEIN-II.	MT2_HUMAN	MT2A	NP_005944	0.01	0.03	-0.38	0.1	0.01	-0.16	0.04
IPI00008753	METALLOTHIONEIN-IL.	MT1L_HUMAN	MT1X	NP_005943	0.02	0.1	0.19	0.23	0.07	0.07	-0.12
IPI00028618	METHYLATED-DNA--PROTEIN-CYSTEINE METHYLTRANSFERASE	MGMT_HUMAN	MGMT	NP_002403	-0.08	-0.19	0	-0.12	-0.24	-0.21	-0.14
IPI00012202	METHYLOSOME PROTEIN 50.	ME50_HUMAN	MEP50	NP_077007	-0.05	-0.1	0.02	0.01	-0.18	-0.08	-0.13
IPI00291646	MITOCHONDRIAL C1-TETRAHYDROFOLATE SYNTHASE.		FTHFSDC1	NP_056255	-0.17	-0.26	-0.2	0.01	0.01	0.01	0.01
IPI00003004	MITOCHONDRIAL GLUTAMATE CARRIER 1.	GHC1_HUMAN	SLC25A22	NP_078974	-0.08	-0.3	-0.16	-0.17	-0.1	-0.07	0.01
IPI00017283	MITOCHONDRIAL ISOLEUCINE TRNA SYNTHETASE.		FLJ10326	NP_060530	-0.07	-0.21	-0.13	0.01	-0.09	-0.14	-0.18
IPI00004399	MITOGEN-INDUCIBLE GENE 6 PROTEIN.	MIG6_HUMAN	MIG-6	NP_061821	0.2	0.01	0.21	0.01	0.42	0.01	0.01
IPI00219365	MOESIN.	MOES_HUMAN	MSN	NP_002435	-0.08	-0.1	-0.08	0.07	0.07	0.19	0.24
IPI00023647	MOP-4.		FLJ10808	NP_060697	-0.06	-0.08	0	0.19	0.04	0.1	0.08
IPI00217223	MULTIFUNCTIONAL PROTEIN ADE2.	PUR6_HUMAN	PAICS	NP_006443	-0.05	-0.13	0.05	-0.08	-0.09	-0.05	-0.18
IPI00386727	MUTS (E. COLI) HOMOLOG 6.		MSH6	NP_000170	0.23	0.01	0.22	0.17	0.01	0.01	0.04
IPI00023085	MY005 PROTEIN.		THY28	NP_954995	0.1	0.21	0.01	0.01	0.01	0.01	0.01
IPI00019502	MYOSIN HEAVY CHAIN, NONMUSCLE TYPE A.	MYH9_HUMAN	MYH9	NP_002464	-0.18	-0.24	-0.52	-0.06	-0.37	-0.31	-0.35
IPI00397526	MYOSIN HEAVY CHAIN, NONMUSCLE TYPE B.	MYHA_HUMAN	MYH10	NP_005955	0.17	-0.06	-0.26	0.09	-0.11	-0.14	0.01
IPI00384544	MYOSIN REGULATORY LIGHT CHAIN.		MRLC2	NP_291024	-0.03	-0.12	-0.25	0.01	-0.16	0.01	-0.24
IPI00328415	NADH-CYTOCHROME B5 REDUCTASE.	NC5R_HUMAN	DIA1	NP_000389	-0.26	-0.19	0.01	0.01	0.01	0.01	0.01
IPI00220222	NADH-UBIQUINONE OXIDOREDUCTASE 13 KDA-B SUBUNIT.	NUFM_HUMAN	NDUFA5	NP_004991	-0.03	-0.2	-0.12	0.01	0.06	0	0.01
IPI00291328	NADH-UBIQUINONE OXIDOREDUCTASE 24 KDA SUBUNIT, MIT	NUHM_HUMAN	NDUFV2	NP_066552	0.01	-0.2	-0.15	0.01	0.01	0.01	0.01
IPI00240675	NUCLEAR ANTIGEN H731.		PDCD4	NP_663314	0	-0.41	-0.4	0.01	0.01	0.01	0.01
IPI00292059	NUCLEAR PORE COMPLEX PROTEIN NUP153.	N153_HUMAN	NUP153	NP_005115	-0.21	0.01	0.01	0.01	0.25	0.01	0.01
IPI00001738	NUCLEAR PORE COMPLEX PROTEIN NUP88.	NU88_HUMAN	NUP88	NP_002523	-0.19	0.01	-0.02	-0.1	0.01	0.01	0.01
IPI00397904	NUCLEAR PORE COMPLEX PROTEIN NUP93.	NU93_HUMAN	NUP93	NP_055484	-0.1	-0.12	-0.18	0.02	-0.12	-0.08	0.09
IPI00009901	NUCLEAR TRANSPORT FACTOR 2.	NTF2_HUMAN	NUTF2	NP_005787	-0.12	-0.06	0.08	0.19	-0.02	0.1	0.07
IPI00006379	NUCLEOLAR PROTEIN NOP5.	NOP5_HUMAN	NOP5	NP_057018	0.11	-0.04	-0.16	-0.03	-0.01	-0.02	0.2
IPI00220500	NUCLEOLAR PROTEIN NOP56.	NO56_HUMAN	NOL5A	NP_006383	0.07	-0.05	-0.28	-0.16	-0.04	-0.14	0.01
IPI00015953	NUCLEOLAR RNA HELICASE II.	DD21_HUMAN	DDX21	NP_004719	-0.07	-0.01	-0.05	0.19	0.32	0.05	0.01
IPI00292771	NUMA PROTEIN.		NUMA1		-0.04	-0.14	-0.12	-0.06	-0.11	-0.21	-0.19
IPI00383746	NY-REN-49 ANTIGEN.	NY-REN-49 antigen (Fragment)	NY-REN-49		-0.13	-0.22	-0.02	0.01	0.11	0.02	0.15
IPI00008497	ORNITHINE DECARBOXYLASE.	DCOR_HUMAN	ODC1	NP_002530	-0.01	0.05	0.13	-0.01	0.12	0.11	-0.19
IPI00025890	P120.		FLJ13089	NP_079229	-0.56	-0.56	-0.46	0.01	-0.36	-0.34	-0.23
IPI00006713	P58.		DNAJC3	NP_006251	-0.09	-0.24	-0.11	0	0.07	0.06	0.01
IPI00170596	PAIRED AMPHIPATHIC HELIX PROTEIN SIN3A.	SN3A_HUMAN	SIN3A	NP_056292	0.21	0.17	0.16	-0.03	0.02	-0.13	-0.18
IPI00008708	PBK1 PROTEIN. (RIBOSOMAL L1 DOMAIN CONTAINING PROTEIN 1.)		RSL1D1	XP_085525	0.17	0.1	-0.1	-0.04	0.19	0.04	0.22
IPI00013723	PEPTIDYL-PROLYL CIS-TRANS ISOMERASE NIMA-INTERACTI	PIN1_HUMAN	PIN1	NP_006212	-0.33	-0.22	-0.32	0.01	0.01	0.01	0.01
IPI00014298	PERIODIC TRYPTOPHAN PROTEIN 1 HOMOLOG.	PWP1_HUMAN	PWP1	NP_008993	0.1	0.01	-0.24	0.01	0.01	0.01	0.01
IPI00300078	PERIODIC TRYPTOPHAN PROTEIN 2 HOMOLOG.	PWP2_HUMAN	PWP2H	NP_005040	-0.24	-0.16	-0.28	0.01	-0.26	0	0.01
IPI00000874	PEROXIREDOXIN 1.	PDX1_HUMAN	PRDX1	XP_001393	0.13	0.15	0.19	0.14	0	0.07	0.07
IPI00220301	PEROXIREDOXIN 6.	PDX6_HUMAN	PRDX6	NP_004896	-0.14	-0.28	-0.15	-0.06	-0.15	-0.09	-0.09
IPI00384643	PIG3.	Pig3 (Fragment)	PIG3		0.02	-0.23	0.01	0.01	0.16	0.01	0.01
IPI00026952	PLAKOPHILIN 3.	PKP3_HUMAN	PKP3	NP_009114	-0.27	0.01	0.01	0.18	0.02	-0.06	0.08
IPI00007117	PLASMINOGEN ACTIVATOR INHIBITOR-2 PRECURSOR.	PAI2_HUMAN	SERPINB2	NP_002566	-0.18	-0.09	0.06	0.42	0.33	0.01	0.01
IPI00218728	PLATELET-ACTIVATING FACTOR ACETYLHYDROLASE, ISOFOR	LIS1_HUMAN	PAFAH1B1	NP_000421	-0.05	-0.23	0.11	0.01	0.11	0.01	0.01
IPI00298851	PLATELET-ENDOTHELIAL TETRASPAN ANTIGEN 3.	C151_HUMAN	CD151		-0.03	-0.06	0.03	0.06	-0.15	-0.14	-0.18
IPI00398778	PLECTIN 1 ISOFORM 10.		PLEC1	NP_958785	0.09	0.01	0.13	0.17	0.01	0.01	0.24
IPI00398775	PLECTIN 1 ISOFORM 2.		PLEC1	NP_958780	-0.07	-0.05	-0.05	0.1	0.11	0.08	0.2
IPI00398776	PLECTIN 1 ISOFORM 8.		PLEC1	NP_958783	-0.1	0.04	-0.03	0.11	0.13	0.09	0.23
IPI00398777	PLECTIN 1 ISOFORM 8.		PLEC1	NP_958784	-0.12	-0.02	-0.01	0.15	0.25	0.1	0.01
IPI00027970	POLY(RC)-BINDING PROTEIN 3.	PCB3_HUMAN	PCBP3	NP_065389	-0.12	-0.11	-0.09	-0.12	-0.21	-0.21	-0.13
IPI00008524	POLYADENYLATE-BINDING PROTEIN 1.	PAB1_HUMAN	PABPC1	NP_002559	0.02	-0.1	-0.1	0.01	0.03	0.12	0.19
IPI00013569	PREGNANCY-ASSOCIATED PLASMA PREPROPROTEIN-A2.		PAPPA2	NP_064714	0.01	-0.25	-0.11	-0.06	-0.02	-0.16	-0.19
IPI00328343	PROBABLE ATP-DEPENDENT RNA HELICASE P47.	HE47_HUMAN	BAT1	NP_542165	-0.23	-0.32	-0.25	0.01	-0.06	-0.06	-0.08
IPI00030320	PROBABLE ATP-DEPENDENT RNA HELICASE P54.	DDX6_HUMAN	DDX6	NP_004388	-0.2	-0.09	-0.08	0.01	0.01	0.01	0.01
IPI00025347	PROBABLE RIBOSOME BIOGENESIS PROTEIN NEP1.	NEP1_HUMAN	C2F	NP_006322	-0.02	0.01	-0.44	0.01	0.01	0.01	0.01
IPI00030255	PROCOLLAGEN-LYSINE,2-OXOGLUTARATE 5-DIOXYGENASE 3	PLO3_HUMAN	PLOD3	NP_001075	-0.08	-0.22	-0.14	-0.14	-0.09	-0.09	0.09
IPI00107555	PROFILIN 2 ISOFORM B.	PRO2_HUMAN	PFN2	NP_002619	-0.18	-0.12	-0.11	-0.09	-0.14	-0.12	0.03
IPI00157908	PROGRAMMED CELL DEATH 8 ISOFORM 2.		PDCD8	NP_665811	0.2	-0.05	0.07	0.15	0	0.05	0.01
IPI00007245	PROPIONYL-COA CARBOXYLASE ALPHA CHAIN, MITOCHONDRI	PCCA_HUMAN	PCCA	NP_000273	-0.04	-0.17	0	0.01	-0.2	0.01	0.01
IPI00022048	PROSTAGLANDIN F2 RECEPTOR NEGATIVE REGULATOR PRECU	FPRP_HUMAN	PTGFRN	NP_065173	-0.09	0	0.06	0.02	-0.19	0.04	-0.06
IPI00030154	PROTEASOME ACTIVATOR COMPLEX SUBUNIT 1.	PSE1_HUMAN	PSME1	NP_006254	-0.2	-0.11	-0.12	0.01	-0.19	0.01	0.01
IPI00298216	PROTEIN ARGININE N-METHYLTRANSFERASE 5.	SKB1_HUMAN	SKB1	NP_006100	-0.09	-0.05	0.04	-0.01	-0.21	-0.03	0.01
IPI00006980	PROTEIN C14ORF166.	CNG6_HUMAN	C14orf166	NP_057123	-0.01	0.02	-0.01	0.01	0.3	0.01	0.01
IPI00016046	PROTEIN C20ORF52.	CT52_HUMAN	C20orf52	NP_542786	0.03	-0.05	0.03	0.14	0.08	0.18	0.01
IPI00001287	PROTEIN C20ORF72.	CT72_HUMAN	C20orf72	NP_443097	-0.01	-0.23	-0.15	0.01	0.01	0.01	0.01
IPI00025252	PROTEIN DISULFIDE ISOMERASE A3 PRECURSOR.	PDA3_HUMAN	GRP58	NP_005304	0.01	-0.02	0.01	-0.31	0.01	0.01	0.01
IPI00026154	PROTEIN KINASE C SUBSTRATE, 80 KDA PROTEIN, HEAVY	G19P_HUMAN	PRKCSH	NP_002734	-0.15	-0.04	-0.15	0.04	-0.03	-0.19	-0.09
IPI00329352	PROTEIN PM5 PRECURSOR.	PM5P_HUMAN	PM5	NP_055102	-0.1	-0.13	0.24	0.01	0.03	0.01	0.01
IPI00031489	PROTEIN TRANSLATION FACTOR SUI1 HOMOLOG GC20.	SU13_HUMAN	GC20	NP_005866	0.01	0.03	0.31	0.01	0.18	0.18	0.01
IPI00017376	PROTEIN TRANSPORT PROTEIN SEC23B.	S23B_HUMAN	SEC23B	NP_116781	-0.09	-0.09	-0.02	0.1	0.12	0.12	0.2
IPI00107472	PROTEIN TYROSINE PHOSPHATASE, RECEPTOR TYPE, U ISO		PTPRU	NP_005695	-0.41	-0.39	-0.34	-0.5	-0.43	-0.39	-0.43
IPI00218005	PROTEIN-TRANSPORT PROTEIN SEC31 VARIANT.	Protein-transport protein SEC31 variant (Fragment)	SEC31		-0.02	-0.02	0.19	0.01	-0.03	0.13	0.12
IPI00016925	PUTATIVE C10 PROTEIN.	C10_HUMAN	GRCC10	NP_612434	0.01	0.01	0.12	0.01	0.11	0.28	0.01
IPI00024425	PUTATIVE EUKARYOTIC TRANSLATION INITIATION FACTOR	IF3X_HUMAN	KIAA0664	NP_056044	-0.02	0.03	0.03	0.19	0.07	0.13	0.23
IPI00022624	PUTATIVE G PROTEIN-COUPLED RECEPTOR.		RAI3	NP_003970	0.16	0.04	0.19	0.05	0.01	-0.05	-0.16
IPI00247871	PUTATIVE TRANSCRIPTION FACTOR CA150.		TCERG1	NP_006697	-0.12	0.07	-0.24	0.01	-0.02	0.01	0.01
IPI00002493	PYRROLINE 5-CARBOXYLATE REDUCTASE ISOFORM.	Pyrroline 5-carboxylate reductase isoform	P5CR2		0.22	-0.01	-0.04	0.01	-0.04	0.01	0.01
IPI00396631	PYRUVATE DEHYDROGENASE [LIPOAMIDE]]-PHOSPHATASE 1, MITOCHONDRIAL PRECURSOR		PPM2C		0.26	-0.17	0.12	0.01	0.33	0.1	0.01
IPI00306301	PYRUVATE DEHYDROGENASE E1 COMPONENT ALPHA SUBUNIT,	ODPA_HUMAN	PDHA1	NP_000275	-0.1	-0.09	-0.03	-0.09	0	-0.03	-0.24
IPI00003925	PYRUVATE DEHYDROGENASE E1 COMPONENT BETA SUBUNIT,	ODPB_HUMAN	PDHB	NP_000916	-0.08	-0.26	-0.27	-0.09	-0.19	-0.19	-0.16
IPI00383237	PYRUVATE KINASE, M1 ISOZYME.	KPY1_HUMAN	PKM2	NP_002645	0.15	0.21	0.24	0.01	0.17	0.17	0.1
IPI00021237	QUINONE OXIDOREDUCTASE HOMOLOG.		TP53I3	NP_671713	-0.06	-0.21	0	-0.07	-0.14	-0.06	-0.13
IPI00010154	RAB GDP DISSOCIATION INHIBITOR ALPHA.	GDIA_HUMAN	GDI1	NP_001484	-0.15	-0.21	-0.05	-0.01	-0.1	0.01	0.06
IPI00031461	RAB GDP DISSOCIATION INHIBITOR BETA.	GDIB_HUMAN	GDI2	NP_001485	-0.14	-0.18	-0.03	0.04	-0.09	-0.02	-0.01
IPI00017367	RADIXIN.	RADI_HUMAN	RDX	NP_002897	-0.05	-0.2	0.04	0.01	0.01	0.08	0.01
IPI00294879	RAN GTPASE-ACTIVATING PROTEIN 1.	RGP1_HUMAN	RANGAP1	NP_002874	0	0.04	0.21	0.1	0.07	0.07	0.09
IPI00012442	RAS-GTPASE-ACTIVATING PROTEIN BINDING PROTEIN 1.	G3BP_HUMAN	G3BP	NP_938405	0.07	0.1	0.17	0.17	0.19	0.17	0.18
IPI00010270	RAS-RELATED C3 BOTULINUM TOXIN SUBSTRATE 2.	RAC2_HUMAN	RAC2	NP_002863	-0.04	0.01	0.01	0.01	0.2	0.01	0.01
IPI00019345	RAS-RELATED PROTEIN RAP-1A.	RAPA_HUMAN	RAP1A	NP_002875	-0.06	-0.09	0.06	0.08	-0.11	-0.05	-0.28
IPI00012512	RAS-RELATED PROTEIN R-RAS2.	RRA2_HUMAN	RRAS2	NP_036382	0.03	-0.21	-0.07	-0.17	-0.31	-0.27	-0.26
IPI00398795	RETICULON 3 ISOFORM B.		RTN3	NP_958831	0.06	0	0.24	-0.01	0.01	0.15	-0.03
IPI00219157	RIBOSOMAL PROTEIN L27A.	RL2A_HUMAN	RPL27A	NP_000981	-0.06	-0.21	-0.37	-0.3	-0.13	-0.2	-0.01
IPI00219156	RIBOSOMAL PROTEIN L30.	RL30_HUMAN	RPL30	NP_000980	0.11	-0.05	-0.21	0.01	0.15	-0.02	0.39
IPI00395998	RIBOSOMAL PROTEIN L32.	RL32_HUMAN	RPL32	NP_000985	-0.11	0.01	0.01	-0.22	0.01	-0.03	0.01
IPI00216237	RIBOSOMAL PROTEIN L36.	RL36_HUMAN	RPL36	NP_378669	0.01	-0.01	-0.29	-0.07	0.08	-0.04	0.21
IPI00217030	RIBOSOMAL PROTEIN S4, X-LINKED X ISOFORM.	RS4_HUMAN	RPS4X	NP_000998	0.11	0.07	-0.08	0.03	0.19	0.09	0.31
IPI00175092	RING FINGER PROTEIN 149.	Ring finger protein 149	RNF149		-0.03	0.01	0.01	0.01	-0.33	0.01	0.01
IPI00019869	S100 CALCIUM-BINDING PROTEIN A2.	S102_HUMAN	S100A2	NP_005969	0.09	0.11	0.16	0.19	0.06	0.18	0.15
IPI00010157	S-ADENOSYLMETHIONINE SYNTHETASE GAMMA FORM.	METK_HUMAN	MAT2A	NP_005902	0.07	-0.02	0.17	0.2	0.09	0.06	0.1
IPI00005648	SCAFFOLD ATTACHMENT FACTOR B2.	SFB2_HUMAN	SAFB2	XP_375559	-0.09	-0.26	-0.1	0.01	0.01	0.01	0.01
IPI00217766	SCAVENGER RECEPTOR CLASS B, MEMBER 2.	LYII_HUMAN	SCARB2	NP_005497	-0.2	-0.27	-0.12	0.01	-0.36	0.01	0.01
IPI00002520	SERINE HYDROXYMETHYLTRANSFERASE, MITOCHONDRIAL PRE	GLYM_HUMAN	SHMT2	NP_005403	-0.04	-0.1	-0.01	-0.13	-0.1	-0.11	-0.23
IPI00008380	SERINE/THREONINE PROTEIN PHOSPHATASE 2A, CATALYTIC	P2AA_HUMAN	PPP2CA	NP_002706	-0.28	-0.15	-0.21	-0.1	-0.22	-0.08	0.13
IPI00003461	SERINE/THREONINE PROTEIN PHOSPHATASE 2A, CATALYTIC	P2AB_HUMAN	PPP2CB	NP_004147	-0.19	-0.09	-0.05	0.02	0.05	-0.05	0.05
IPI00022434	SERUM ALBUMIN PRECURSOR.	ALBU_HUMAN	ALB	NP_000468	0.02	-0.03	0.08	0.21	0.15	0.09	-0.16
IPI00062266	SES2 PROTEIN.		SCRN2	NP_612364	-0.2	0.01	0.2	0.01	0.01	0.01	0.01
IPI00216125	SIGNAL RECOGNITION PARTICLE 9KDA.	SR09_HUMAN	SRP9	NP_003124	-0.03	-0.09	-0.21	-0.1	-0.13	-0.1	0.07
IPI00247077	SIMILAR TO 40S RIBOSOMAL PROTEIN S2.		RPS2P6	XP_292700	-0.56	-0.17	-0.18	-0.11	-0.33	-0.15	-0.02
IPI00176823	SIMILAR TO 60 KDA HEAT SHOCK PROTEIN, MITOCHONDRIA			XP_208613	-0.23	0.01	0.01	0.13	0.01	0.07	-0.16
IPI00174903	SIMILAR TO 60S RIBOSOMAL PROTEIN L10 (QM PROTEIN H		LOC284393	XP_209178	-0.2	-0.42	0.01	0.01	0.01	0.01	0.01
IPI00398120	SIMILAR TO 60S RIBOSOMAL PROTEIN L12.			XP_371819	0.09	0.02	-0.11	0.03	0.09	0.03	0.28
IPI00169288	SIMILAR TO ALDEHYDE DEHYDROGENASE 1 FAMILY, MEMBER		ALDH1A2	NP_733797	0.18	0.01	0.14	0.09	0.28	0.06	-0.16
IPI00384697	SIMILAR TO ALPHA-FETOPROTEIN.	ALB protein	ALB		-0.49	-0.17	-0.52	0.01	-0.51	-0.26	-0.15
IPI00401025	SIMILAR TO CAP, ADENYLATE CYCLASE-ASSOCIATED PROTE			XP_376249	0.05	-0.05	0.08	0.12	0.17	0.23	0.17
IPI00100137	SIMILAR TO ELONGATION FACTOR 1-DELTA (EF-1-DELTA)		LOC126037	XP_058967	-0.57	-0.33	-0.59	-0.21	0.01	-0.41	0.01
IPI00218084	SIMILAR TO EUKARYOTIC INITIATION FACTOR 5A ISOFORM		LOC143244	XP_084467	0.17	0.12	0.23	0.15	0.09	0.15	0.14
IPI00398985	SIMILAR TO FATTY ACID-BINDING PROTEIN, EPIDERMAL (		LOC387934	XP_370729	0.15	0.07	0.22	0.15	0.09	0.1	-0.02
IPI00397206	SIMILAR TO FKSG30.		LOC389036	XP_372957	0.32	0.43	0.09	0.26	-0.1	-0.17	-0.31
IPI00400932	SIMILAR TO GLUTAMATE DEHYDROGENASE 1, MITOCHONDRIA			XP_374855	-0.14	-0.26	0.06	0.06	-0.2	-0.12	-0.25
IPI00152326	SIMILAR TO GLUTATHIONE S-TRANSFERASE M1.		GSTM1	NP_666533	-0.2	0.01	0.01	0.01	0.02	0.01	0.01
IPI00100938	SIMILAR TO HYPOTHETICAL PROTEIN FLJ12442.	FLJ12442 protein	FLJ12442		0.24	0.1	0.23	0.01	0.19	0.01	0.01
IPI00257882	SIMILAR TO PEPTIDASE D.	PEPD_HUMAN	PEPD	NP_000276	-0.22	-0.2	-0.1	0.01	-0.01	0.14	0.01
IPI00069693	SIMILAR TO RIBOSOMAL PROTEIN L14.		RPL14L	XP_056681	0.01	-0.03	-0.32	-0.11	0.08	-0.11	0.21
IPI00026138	SIMILAR TO RIBOSOMAL PROTEIN S3A.		LOC146053	XP_016713	0.17	0	-0.14	0	0.12	0.04	0.3
IPI00033904	SIMILAR TO RIBOSOMAL PROTEIN S3A.		RPS3A	XP_039702	0.1	0	-0.24	-0.01	0.12	0.01	0.21
IPI00060521	SIMILAR TO RIKEN CDNA 2810417J12 GENE.		LOC114984	NP_612448	0.01	0.01	-0.11	0.32	-0.22	-0.05	0.01
IPI00061231	SIMILAR TO RIKEN CDNA 4733401F03 GENE.		MRPL38	NP_115867	-0.01	0.01	-0.03	0.55	0.01	0.01	0.01
IPI00062037	SIMILAR TO RIKEN CDNA 6720463E02 GENE.		Dlc2	NP_542408	-0.13	-0.19	-0.3	0.01	-0.14	0.01	0.19
IPI00305011	SIMILAR TO RIKEN CDNA E130016I23 GENE.		ITR	NP_851320	0.07	0.1	0.1	0.01	0.19	0.01	0.01
IPI00384710	SIMILAR TO ROD1 REGULATOR OF DIFFERENTIATION 1.	Regulator of differentiation 1 (Rod1)	ROD1		0.09	0.01	0.24	-0.02	0.01	-0.01	0.01
IPI00328163	SIMILAR TO TUBULIN ALPHA 2.	K-ALPHA-1 protein	K-ALPHA-1		-0.23	-0.14	-0.15	-0.21	-0.22	-0.67	-0.19
IPI00029108	SKELETAL MUSCLE LIM-PROTEIN 3.	SLI3_HUMAN	FHL2	NP_963849	0.01	-0.04	-0.08	0.09	-0.18	0.03	0.07
IPI00013789	SMYD FAMILY MEMBER 5.		SMYD5	XP_039548	-0.05	-0.08	0.19	0.03	-0.06	-0.1	-0.11
IPI00003021	SODIUM/POTASSIUM-TRANSPORTING ATPASE ALPHA-2 CHAIN	A1A2_HUMAN	ATP1A2	NP_000693	0.06	-0.04	-0.02	-0.05	-0.18	-0.12	0.01
IPI00013004	SPLICE ISOFORM 1 OF O00764 PYRIDOXAL KINASE.	PDXK_HUMAN	PDXK	NP_003672	0.03	-0.09	0.09	-0.06	-0.08	-0.06	-0.19
IPI00183002	SPLICE ISOFORM 1 OF O14974 PROTEIN PHOSPHATASE 1 R	MPT1_HUMAN	PPP1R12A	NP_002471	-0.21	-0.1	-0.2	0.05	-0.06	0	0.17
IPI00243220	SPLICE ISOFORM 1 OF O43847 NARDILYSIN PRECURSOR.	NRDC_HUMAN	NRD1		0.59	0.42	0.06	0.25	0.01	0.24	0.01
IPI00018314	SPLICE ISOFORM 1 OF O76054 SEC14-LIKE PROTEIN 2.	S142_HUMAN	SEC14L2	NP_036561	0.01	0.01	0.07	0.01	0.24	0.01	0.01
IPI00007955	SPLICE ISOFORM 1 OF O95361 TRIPARTITE MOTIF PROTEI	TM16_HUMAN	TRIM16	NP_006461	0.14	-0.03	0.15	0.1	0.19	0.02	0.01
IPI00018274	SPLICE ISOFORM 1 OF P00533 EPIDERMAL GROWTH FACTOR	EGFR_HUMAN	EGFR	NP_005219	0	-0.12	-0.31	-0.18	-0.51	0.01	0.01
IPI00179529	SPLICE ISOFORM 1 OF P05026 SODIUM/POTASSIUM-TRANSP	ATNB_HUMAN	ATP1B1	NP_001668	0.02	-0.07	-0.08	-0.24	-0.21	-0.25	-0.26
IPI00003865	SPLICE ISOFORM 1 OF P11142 HEAT SHOCK COGNATE 71 K	HS7C_HUMAN	HSPA8	NP_006588	0.03	0.06	0.12	0.17	0.19	0.2	0.15
IPI00009923	SPLICE ISOFORM 1 OF P13674 PROLYL 4-HYDROXYLASE AL	P4H1_HUMAN	P4HA1		-0.1	-0.18	-0.07	0.01	0.01	0.01	0.01
IPI00291175	SPLICE ISOFORM 1 OF P18206 VINCULIN.	VINC_HUMAN	VCL	NP_003364	-0.03	-0.01	0.07	0.19	0.11	0.13	0.01
IPI00026262	SPLICE ISOFORM 1 OF P20936 RAS GTPASE-ACTIVATING P	RSG1_HUMAN	RASA1	NP_002881	-0.2	-0.21	-0.14	-0.1	-0.15	-0.11	0.01
IPI00007189	SPLICE ISOFORM 1 OF P21181 CELL DIVISION CONTROL P	CD42_HUMAN	CDC42	NP_426359	-0.21	-0.12	-0.03	0.04	-0.14	-0.08	-0.1
IPI00012728	SPLICE ISOFORM 1 OF P33121 LONG-CHAIN-FATTY-ACID--	LCF1_HUMAN	ACSL1	NP_001986	-0.09	-0.23	-0.13	0.01	0.01	0.01	0.01
IPI00017292	SPLICE ISOFORM 1 OF P35222 BETA-CATENIN.	CTNB_HUMAN	CTNNB1	NP_001895	-0.18	-0.15	-0.07	-0.03	-0.16	-0.1	-0.18
IPI00179953	SPLICE ISOFORM 1 OF P49321 NUCLEAR AUTOANTIGENIC S	NASP_HUMAN	NASP	NP_002473	-0.07	0	0.07	0.01	-0.28	-0.14	-0.24
IPI00028031	SPLICE ISOFORM 1 OF P49748 ACYL-COA DEHYDROGENASE,	ACDV_HUMAN	ACADVL	NP_000009	-0.13	-0.24	0.09	0.02	-0.17	-0.06	-0.2
IPI00333619	SPLICE ISOFORM 1 OF P51648 FATTY ALDEHYDE DEHYDROG	DHA4_HUMAN	ALDH3A2	NP_000373	-0.15	-0.18	-0.06	0.01	-0.12	0.01	0.01
IPI00012885	SPLICE ISOFORM 1 OF Q05397 FOCAL ADHESION KINASE 1	FAK1_HUMAN	PTK2	NP_722560	0.28	0.01	0.27	0.01	0.01	0.01	0.01
IPI00217952	SPLICE ISOFORM 1 OF Q06210 GLUCOSAMINE--FRUCTOSE-6	GFA1_HUMAN	GFPT1		-0.17	-0.3	-0.27	0.06	-0.06	0.19	0.14
IPI00216049	SPLICE ISOFORM 1 OF Q07244 HETEROGENEOUS NUCLEAR R	ROK_HUMAN	HNRPK	NP_112552	-0.11	-0.09	-0.17	-0.02	-0.27	-0.14	-0.08
IPI00163496	SPLICE ISOFORM 1 OF Q13136 LIPRIN-ALPHA 1.	LPA1_HUMAN	PPFIA1	NP_003617	0.14	-0.04	0.17	0.13	0.24	0.17	0.01
IPI00179709	SPLICE ISOFORM 1 OF Q13748 TUBULIN ALPHA-2 CHAIN.	TBA2_HUMAN	H2-ALPHA	XP_054284	0.02	0.17	0.01	0.01	0.26	0.01	0.01
IPI00218528	SPLICE ISOFORM 1 OF Q13835 PLAKOPHILIN 1.	PKP1_HUMAN	PKP1	NP_000290	-0.29	0.01	-0.11	0.01	0.01	0.01	0.01
IPI00339384	SPLICE ISOFORM 1 OF Q8TC12 RETINOL DEHYDROGENASE 1	RDHB_HUMAN	RDH11	NP_057110	0.01	0	0.01	-0.25	0.05	-0.14	0.12
IPI00156374	SPLICE ISOFORM 1 OF Q8TEX9 IMPORTIN 4.	IPO4_HUMAN	IPO4	NP_078934	-0.05	-0.08	0.07	0.18	0	0.2	-0.09
IPI00000856	SPLICE ISOFORM 1 OF Q96AC1 PLECKSTRIN HOMOLOGY DOM	PKC1_HUMAN	PLEKHC1	NP_006823	0.07	-0.06	0.19	0.06	0.09	0	0.01
IPI00165230	SPLICE ISOFORM 1 OF Q96EP5 DAZ-ASSOCIATED PROTEIN	DZP1_HUMAN	DAZAP1	NP_061832	0.11	0.11	0.41	0.01	0.28	0.01	0.01
IPI00299177	SPLICE ISOFORM 1 OF Q9BXW7 CAT EYE SYNDROME CRITIC	CES5_HUMAN	CECR5	NP_060299	0.01	-0.21	0.05	0.01	-0.08	0.01	0.01
IPI00220967	SPLICE ISOFORM 1 OF Q9P2E9 RIBOSOME-BINDING PROTEI	RRB1_HUMAN	RRBP1		0.09	-0.06	-0.12	0.07	0.21	0.01	0.25
IPI00015920	SPLICE ISOFORM 1 OF Q9UBX3 MITOCHONDRIAL DICARBOXY	DIC_HUMAN	SLC25A10	NP_036272	0.21	0.01	0.01	0.01	-0.04	0.01	0.01
IPI00006957	SPLICE ISOFORM 1 OF Q9Y394 RETINAL SHORT-CHAIN DEH	SDR4_HUMAN	DHRS7	NP_057113	0.01	0.01	0.01	0.01	0.21	0.1	0.01
IPI00032800	SPLICE ISOFORM 1 OF Q9Y3A5 SHWACHMAN-BODIAN-DIAMON	SBDS_HUMAN	SBDS	NP_057122	-0.23	-0.15	-0.18	0	-0.05	-0.06	0.06
IPI00001734	SPLICE ISOFORM 1 OF Q9Y617 PHOSPHOSERINE AMINOTRAN	SERC_HUMAN	PSAT1	NP_478059	-0.27	0.01	0.01	0.01	0.1	0.01	0.01
IPI00218566	SPLICE ISOFORM 1A OF O43318 MITOGEN-ACTIVATED PROT	M3K7_HUMAN	MAP3K7	NP_003179	0	0	0.27	0.1	-0.04	0.06	0.01
IPI00376117	SPLICE ISOFORM 2 OF O96008 PROBABLE MITOCHONDRIAL	OM40_HUMAN	TOMM40		0.29	0.03	0.1	0.19	0.1	0.09	0.05
IPI00221346	SPLICE ISOFORM 2 OF P00533 EPIDERMAL GROWTH FACTOR	EGFR_HUMAN	EGFR	NP_958440	0	-0.1	-0.46	0.01	-0.56	0.01	0.01
IPI00037070	SPLICE ISOFORM 2 OF P11142 HEAT SHOCK COGNATE 71 K	HS7C_HUMAN	HSPA8	NP_694881	0.13	0.04	0.21	0.28	0.29	0.2	0.09
IPI00182138	SPLICE ISOFORM 2 OF P28799 GRANULINS PRECURSOR.	GRN_HUMAN	GRN		0.01	0.05	0.19	0.01	-0.06	-0.02	0.01
IPI00219893	SPLICE ISOFORM 2 OF P35222 BETA-CATENIN.	CTNB_HUMAN	CTNNB1		-0.06	-0.13	0	0.01	-0.15	-0.17	-0.21
IPI00376798	SPLICE ISOFORM 2 OF P39026 60S RIBOSOMAL PROTEIN L	RL11_HUMAN	Rpl11		0.03	0.3	0.12	0.01	0.01	0.29	0.05
IPI00216190	SPLICE ISOFORM 2 OF P49841 GLYCOGEN SYNTHASE KINAS	KG3B_HUMAN	GSK3B	NP_002084	0.01	0.01	0.01	0.28	-0.97	0.01	0.01
IPI00216746	SPLICE ISOFORM 2 OF Q07244 HETEROGENEOUS NUCLEAR R	ROK_HUMAN	HNRPK	NP_112553	-0.06	0.01	0.06	0.06	0.12	0.21	0.21
IPI00219445	SPLICE ISOFORM 2 OF Q12920 PROTEASOME ACTIVATOR CO	PSE3_HUMAN	PSME3	NP_789839	-0.36	-0.16	-0.27	0.07	-0.06	-0.13	-0.05
IPI00220683	SPLICE ISOFORM 2 OF Q14103 HETEROGENEOUS NUCLEAR R	ROD_HUMAN	HNRPD	NP_112737	-0.12	-0.07	0.01	0.01	-0.24	0.01	0.01
IPI00221071	SPLICE ISOFORM 2 OF Q14938 NUCLEAR FACTOR 1 X-TYPE	NFIX_HUMAN	NFIX		-0.07	0.01	-0.19	0.01	0.01	0.01	0.01
IPI00063245	SPLICE ISOFORM 2 OF Q96I24 FAR UPSTREAM ELEMENT BI	FUB3_HUMAN	FUBP3		0.07	0.03	0.08	0.19	0.03	0.21	-0.16
IPI00217232	SPLICE ISOFORM 2 OF Q9P2R7 SUCCINYL-COA LIGASE [AD	SCB1_HUMAN	SUCLA2		-0.06	-0.16	-0.2	-0.11	-0.19	-0.1	-0.08
IPI00376975	SPLICE ISOFORM 2 OF Q9ULH1 130-KDA PHOSPHATIDYLINO	DDF1_HUMAN	DDEF1		-0.18	0.01	0.01	0.01	-0.27	0.01	0.01
IPI00396621	SPLICE ISOFORM 3 OF CALPASTATIN		CAST		-0.25	-0.15	-0.05	-0.04	-0.1	0.1	0.17
IPI00221347	SPLICE ISOFORM 3 OF P00533 EPIDERMAL GROWTH FACTOR	EGFR_HUMAN	EGFR	NP_958441	-0.09	-0.13	-0.58	0.01	0.01	0.01	0.01
IPI00398823	SPLICE ISOFORM 3 OF Q9BQ52 ZINC PHOSPHODIESTERASE	RNZ2_HUMAN	ELAC2		0.01	0.01	0.2	0.01	0.01	0.01	0.01
IPI00216106	SPLICE ISOFORM 3 OF Q9NTK5 PUTATIVE GTP-BINDING PR	PTD4_HUMAN	PTD4		-0.08	-0.24	0.06	0.12	-0.07	0	0.06
IPI00215743	SPLICE ISOFORM 3 OF Q9P2E9 RIBOSOME-BINDING PROTEI	RRB1_HUMAN	RRBP1		0.06	-0.04	-0.16	0	0.21	0.12	0.42
IPI00397383	SPLICE ISOFORM 4 OF O60333 KINESIN-LIKE PROTEIN KI	KF1B_HUMAN	KIF1B		-0.26	-0.28	-0.11	0.01	-0.24	-0.27	0.01
IPI00217048	SPLICE ISOFORM 4 OF Q9H254 SPECTRIN BETA CHAIN, BR	SPCQ_HUMAN	SPTBN4		-0.07	0.1	-0.08	0.01	0.18	0.13	0.01
IPI00328257	SPLICE ISOFORM A OF Q10567 ADAPTER-RELATED PROTEIN	A1B1_HUMAN	AP1B1	NP_001118	-0.2	-0.09	0.07	0.01	0.04	0.01	0.01
IPI00000684	SPLICE ISOFORM AGX2 OF Q16222 UDP-N-ACETYLHEXOSAMI	UAP1_HUMAN	UAP1		-0.1	-0.13	0.15	0.01	0.01	0.3	0.01
IPI00023876	SPLICE ISOFORM ALPHA OF P55212 CASPASE-6 PRECURSOR	ICE6_HUMAN	CASP6	NP_001217	0.1	0.01	0.06	0.01	0.26	0.01	0.01
IPI00215980	SPLICE ISOFORM ALPHA OF Q92692 POLIOVIRUS RECEPTOR	PVR2_HUMAN	PVRL2	NP_002847	0.05	0.01	0.19	0.01	0.01	0.01	0.01
IPI00007515	SPLICE ISOFORM ALPHA OF Q9UKF2 ADAM 30 PRECURSOR.	AD30_HUMAN	ADAM30	NP_068566	-0.24	0.01	0.01	-0.14	-0.27	0.09	-0.15
IPI00290043	SPLICE ISOFORM ALPHA-3B OF P26006 INTEGRIN ALPHA-3	ITA3_HUMAN	ITGA3	NP_005492	0.05	0.12	0.14	0.09	0.1	0.18	0.03
IPI00216224	SPLICE ISOFORM ALPHA-6X2B OF P23229 INTEGRIN ALPHA	ITA6_HUMAN	ITGA6		0.13	0.11	0.18	0.19	0.1	0.09	0.08
IPI00218592	SPLICE ISOFORM ASF-3 OF Q07955 SPLICING FACTOR, AR	SFR1_HUMAN	SFRS1		-0.03	-0.13	-0.25	-0.1	-0.03	-0.11	-0.01
IPI00218072	SPLICE ISOFORM ASH-M OF P29354 GROWTH FACTOR RECEP	GRB2_HUMAN	GRB2	NP_110473	-0.18	-0.19	0.01	-0.2	-0.26	-0.13	0.01
IPI00219675	SPLICE ISOFORM B OF P15154 RAS-RELATED C3 BOTULINU	RAC1_HUMAN	RAC1	NP_061485	-0.19	-0.15	-0.03	-0.08	-0.16	-0.19	0.01
IPI00215777	SPLICE ISOFORM B OF Q00325 PHOSPHATE CARRIER PROTE	MPCP_HUMAN	SLC25A3	NP_002626	-0.01	-0.11	-0.09	-0.26	0.04	-0.11	-0.05
IPI00009465	SPLICE ISOFORM BETA-1A OF P05556 INTEGRIN BETA-1 P	ITB1_HUMAN	ITGB1		-0.13	-0.42	-0.22	0.01	0.01	0.01	0.01
IPI00217563	SPLICE ISOFORM BETA-1D OF P05556 INTEGRIN BETA-1 P	ITB1_HUMAN	ITGB1	NP_391988	0.12	0.05	0.17	0.1	0.24	0.2	0.03
IPI00220845	SPLICE ISOFORM BETA-4A OF P16144 INTEGRIN BETA-4 P	ITB4_HUMAN	ITGB4		0.07	0.05	0.11	0.19	0.05	0.12	0.11
IPI00027422	SPLICE ISOFORM BETA-4C OF P16144 INTEGRIN BETA-4 P	ITB4_HUMAN	ITGB4	NP_000204	0.1	-0.06	0.07	0.09	0.18	0.12	0.04
IPI00220847	SPLICE ISOFORM BETA-4D OF P16144 INTEGRIN BETA-4 P	ITB4_HUMAN	ITGB4		0.14	0.07	0.14	0.19	0.13	0.19	0.19
IPI00305064	SPLICE ISOFORM CD44 OF P16070 CD44 ANTIGEN PRECURS	CD44_HUMAN	CD44	NP_000601	0.02	0.11	0.16	0.11	0.17	0.24	0.21
IPI00013679	SPLICE ISOFORM DUT-M OF P33316 DEOXYURIDINE 5'-TRI	DUT_HUMAN	DUT		0.1	0.19	0.12	0.01	0.12	0.17	0.32
IPI00221143	SPLICE ISOFORM EXIP OF Q16539 MITOGEN-ACTIVATED PR	MK14_HUMAN	MAPK14	NP_620583	-0.42	-0.52	0.01	0.01	-0.37	0.01	0.01
IPI00220031	SPLICE ISOFORM GAMMA OF P49023 PAXILLIN.	PAXI_HUMAN	PXN		-0.25	-0.18	-0.01	0	-0.17	-0.05	0
IPI00021405	SPLICE ISOFORM LAMIN A OF P02545 LAMIN A/C.	LAMA_HUMAN	LMNA	NP_733821	0.04	0.07	-0.09	0.07	0.06	-0.01	0.19
IPI00029656	SPLICE ISOFORM LONG OF O60443 NONSYNDROMIC HEARING	DFN5_HUMAN	DFNA5	NP_004394	-0.13	-0.18	-0.03	0.01	-0.08	0.01	0.01
IPI00395750	SPLICE ISOFORM LONG OF O75083 WD-REPEAT PROTEIN 1.	WDR1_HUMAN	WDR1	NP_059830	0.03	-0.08	0.18	0.01	0.26	0.22	0.17
IPI00006482	SPLICE ISOFORM LONG OF P05023 SODIUM/POTASSIUM-TRA	A1A1_HUMAN	ATP1A1	NP_000692	0.03	-0.08	0.01	-0.11	-0.17	-0.22	-0.28
IPI00014263	SPLICE ISOFORM LONG OF Q15056 EUKARYOTIC TRANSLATI	IF4H_HUMAN	WBSCR1	NP_071496	-0.67	-0.26	0.01	0.01	0.06	0.01	0.01
IPI00012503	SPLICE ISOFORM SAP-MU-0 OF P07602 PROACTIVATOR POL	SAP_HUMAN	PSAP	NP_002769	-0.03	0.31	0.23	0.01	0.44	0.01	0.01
IPI00219824	SPLICE ISOFORM SAP-MU-6 OF P07602 PROACTIVATOR POL	SAP_HUMAN	PSAP		0.1	-0.01	0.17	0.12	-0.05	0	-0.18
[truncated: 69 more rows]

## Sheet: Powerblot 83 proteins
SSP	Catalog	Protein Name	LL ID	Gene Symbol	15 min	1 hr	4 hr	8 hr	13 hr	18 hr	24 hr
[truncated: 83 more rows]
